# Supplementary material for: Aging compromises human islet beta cell function and identity by decreasing transcription factor activity and inducing ER stress
Source: Sci Adv. 2022 Oct 5;8(40):eabo3932. doi: 10.1126/sciadv.abo3932 (PMC9534504; doi:10.1126/sciadv.abo3932)
Supplement: Supplementary file 2 — Tables S1 to S8 [file sciadv.abo3932_tables_s1_to_s8.zip]

Archive with 1 entries (1 files):
- sciadv.abo3932_tables_s1_to_s8.xlsx
