# Supplementary material for: Aging compromises human islet beta cell function and identity by decreasing transcription factor activity and inducing ER stress
Source: Sci Adv. 2022 Oct 5;8(40):eabo3932. doi: 10.1126/sciadv.abo3932 (PMC9534504; doi:10.1126/sciadv.abo3932)
Supplement: Supplementary file 2 — Tables S1 to S8 [file sciadv.abo3932_tables_s1_to_s8.zip › sciadv.abo3932_tables_s1_to_s8.xlsx]

## Sheet: Table S1
Table 1: single cell RNA Dataset Metadata
	nCount_RNA	nFeature_RNA	percent.mt	sample_ID	custom_clusters	patient_ID	sex	age	pancreas_location	procurement_lab	type	tech	agegroup	stage	status	orig.ident	donor	study	bmi	body	nCount_integrated	nFeature_integrated	integrated_snn_res.0.7	seurat_clusters	cluster_res0.7	CellTypes	integrated_snn_res.0.5	cluster_res0.5	DC1	DC2	DC3	DC4	DC5	DC6	DC7	DC8	DC9	DC10	DC11	DC12	DC13	DC14	DC15	DC16	DC17	DC18	DC19	DC20	age_breakby_10
meta_Xin_SRX1772605_age23_nonT2D1_genderM_beta.txt	325779	4709	8.20289	NA	NA	NA	Male	23	NA	NA	NA	meta	20-49	Adult	healthy	Drigo	X1	Xin	21	normal	0	0	0	0	0	Beta	0	0	-0.00256978	3.97e-05	-0.00175782	-0.00442026	0.000186575	-0.000621976	0.000459764	0.00175999	0.00344023	0.00152483	0.000144356	0.00109856	-0.000215581	-0.00598123	-0.00310675	0.00207978	-0.00158046	-0.000300824	-0.00215488	0.00256758	20_29
meta_Xin_SRX1772606_age23_nonT2D1_genderM_beta.txt	562834	4650	11.3975	NA	NA	NA	Male	23	NA	NA	NA	meta	20-49	Adult	healthy	Drigo	X1	Xin	21	normal	0	0	0	1	0	Beta	1	1	-0.00280284	-0.000382069	-0.00351104	-0.0020254	0.000171694	-2.5e-05	0.000186822	0.000275706	0.00212841	0.00112983	0.000351958	-0.00569745	-0.00103301	0.00232356	-0.00374647	-0.00100675	-0.000657529	-0.00018206	0.00560823	0.00106999	20_29
meta_Xin_SRX1772607_age23_nonT2D1_genderM_beta.txt	1026204	4666	9.46773	NA	NA	NA	Male	23	NA	NA	NA	meta	20-49	Adult	healthy	Drigo	X1	Xin	21	normal	0	0	0	0	0	Beta	0	0	-0.00271941	0.000482417	-0.00293275	-0.0044845	0.000354215	0.00077801	0.000537295	0.00220687	0.00488594	0.00224835	-3.12e-06	0.000262732	0.00135441	0.00166542	-0.00111042	0.00138941	0.000314175	-4.94e-05	0.000782839	-0.00359682	20_29
meta_Xin_SRX1772608_age23_nonT2D1_genderM_beta.txt	715548	4358	12.477	NA	NA	NA	Male	23	NA	NA	NA	meta	20-49	Adult	healthy	Drigo	X1	Xin	21	normal	0	0	0	11	0	Beta	11	11	-0.00269724	6.48e-05	-0.00280747	-0.00440681	0.000293623	-0.000884466	6.3e-05	0.00150787	0.00309009	0.00152895	-2.57e-05	0.00139101	-0.00128267	-0.00557681	-0.0055072	0.00121754	-0.0013998	-0.000132779	0.00120023	0.00416894	20_29
meta_Xin_SRX1772609_age23_nonT2D1_genderM_beta.txt	1079177	5139	12.1528	NA	NA	NA	Male	23	NA	NA	NA	meta	20-49	Adult	healthy	Drigo	X1	Xin	21	normal	0	0	0	0	0	Beta	0	0	-0.00298975	-0.000385515	-0.00357399	-0.00314252	2.18e-05	-0.000151492	0.000243603	0.000921984	0.00340301	0.00184809	-3.03e-06	0.00101331	-0.000708661	-0.000745767	-0.00789223	-0.00338119	9.46e-06	0.000125416	0.00842843	-0.00306002	20_29
meta_Xin_SRX1772610_age23_nonT2D1_genderM_beta.txt	550007	5475	10.9646	NA	NA	NA	Male	23	NA	NA	NA	meta	20-49	Adult	healthy	Drigo	X1	Xin	21	normal	0	0	0	10	0	Beta	10	10	-0.00310461	-0.000468516	-0.00352116	-0.00346905	-2.89e-05	0.000529904	0.000410559	0.00094253	0.00351556	0.00188727	0.00012501	-0.000162893	-0.00169932	-0.000168557	-0.00628374	-0.00361635	0.000698118	8.32e-05	0.00793973	-0.00254667	20_29
meta_Xin_SRX1772611_age23_nonT2D1_genderM_beta.txt	689358	3873	11.7878	NA	NA	NA	Male	23	NA	NA	NA	meta	20-49	Adult	healthy	Drigo	X1	Xin	21	normal	0	0	0	2	0	Beta	2	2	-0.00226433	0.00137069	-0.00153283	-0.0048464	0.000389682	0.000384761	0.000778883	0.00440404	0.00567547	0.00195969	-6.62e-05	-9.81e-05	0.00299728	-0.0062599	-0.000539202	0.0022868	0.000884584	0.000290253	-0.00466283	-0.00013164	20_29
meta_Xin_SRX1772612_age23_nonT2D1_genderM_beta.txt	713917	5807	5.38991	NA	NA	NA	Male	23	NA	NA	NA	meta	20-49	Adult	healthy	Drigo	X1	Xin	21	normal	0	0	0	1	0	Beta	1	1	-0.00312497	-0.00174236	-0.00250048	-0.00162993	-0.000685326	-0.000652295	0.000993344	-0.000414215	0.00125179	0.00101024	0.000338036	-0.000924721	-0.00312712	-0.000426809	-0.0074745	-0.00680218	0.000470585	-0.00015575	0.0117528	0.0025926	20_29
meta_Xin_SRX1772613_age23_nonT2D1_genderM_beta.txt	427317	4694	5.23885	NA	NA	NA	Male	23	NA	NA	NA	meta	20-49	Adult	healthy	Drigo	X1	Xin	21	normal	0	0	0	0	0	Beta	0	0	-0.00273236	-0.000286438	-0.00250162	-0.00364197	2.9e-05	0.000318329	0.000916182	0.00150901	0.00355052	0.00176632	0.00026767	0.000209546	-0.000589151	-0.00140722	-0.00375293	-0.00139444	0.000638526	0.000186907	0.00289699	-0.00200376	20_29
meta_Xin_SRX1772614_age23_nonT2D1_genderM_beta.txt	1464623	5918	10.226	NA	NA	NA	Male	23	NA	NA	NA	meta	20-49	Adult	healthy	Drigo	X1	Xin	21	normal	0	0	0	0	0	Beta	0	0	-0.00306747	-0.000347068	-0.00383695	-0.0035304	6.34e-05	2.79e-05	-4.62e-05	0.000391627	0.00240877	0.00162631	-8.69e-05	0.00154412	-0.00198044	-0.00082013	-0.00795849	-0.000287392	-0.000975102	-0.000292055	0.0104819	-0.00477899	20_29
meta_Xin_SRX1772615_age23_nonT2D1_genderM_beta.txt	399767	4954	7.01249	NA	NA	NA	Male	23	NA	NA	NA	meta	20-49	Adult	healthy	Drigo	X1	Xin	21	normal	0	0	0	0	0	Beta	0	0	-0.00286164	-0.000219193	-0.00324764	-0.00368123	0.000135898	0.000525096	0.000386182	0.00117281	0.00348318	0.00185143	9.17e-05	0.000411109	-0.000956575	-0.0006843	-0.00571262	-0.00136562	0.000273066	7.93e-05	0.00609779	-0.00489105	20_29
meta_Xin_SRX1772616_age23_nonT2D1_genderM_beta.txt	1467482	6075	8.51177	NA	NA	NA	Male	23	NA	NA	NA	meta	20-49	Adult	healthy	Drigo	X1	Xin	21	normal	0	0	0	0	0	Beta	0	0	-0.00306323	-0.00106298	-0.00281012	-0.00309627	-0.000431083	-0.000822406	0.000447987	0.000535577	0.00265932	0.00153418	0.000137406	0.000962273	-0.00262496	-0.0021051	-0.00721204	-0.0054757	0.000242655	-1.52e-05	0.0074417	0.0052335	20_29
meta_Xin_SRX1772617_age32_nonT2D2_genderF_beta.txt	791878	4920	8.03201	NA	NA	NA	Female	32	NA	NA	NA	meta	20-49	Adult	healthy	Drigo	X2	Xin	19	normal	0	0	0	11	0	Beta	11	11	-0.00202655	0.000103954	-0.00463774	-0.000536262	0.000519363	0.0105127	-0.000164238	-0.00244331	-0.000316517	0.000401547	0.000266661	-0.00448818	-0.00381307	0.00723543	0.00269746	-0.00498374	0.00672523	0.00100421	0.00844556	-0.0408112	30_39
meta_Xin_SRX1772618_age32_nonT2D2_genderF_beta.txt	697852	4471	6.62655	NA	NA	NA	Female	32	NA	NA	NA	meta	20-49	Adult	healthy	Drigo	X2	Xin	19	normal	0	0	0	0	0	Beta	0	0	-0.00278416	-8.15e-05	-0.00428122	-0.0011943	0.000349201	0.00644977	0.00015259	-0.00127059	0.00111193	0.000934726	0.000219092	-0.00260732	-0.00306294	0.00557204	-8.09e-05	-0.00608525	0.00495665	0.000826334	0.00831958	-0.0258023	30_39
meta_Xin_SRX1772619_age32_nonT2D2_genderF_beta.txt	974849	4075	8.20291	NA	NA	NA	Female	32	NA	NA	NA	meta	20-49	Adult	healthy	Drigo	X2	Xin	19	normal	0	0	0	11	0	Beta	11	11	-0.00282146	-0.000804641	-0.00331456	-0.00142546	7.27e-05	0.00106398	0.000774348	-0.0004542	0.00146644	0.000958541	0.000522485	-0.003894	-0.00372381	0.00311709	-0.00234816	-0.00748186	0.00254583	0.000234733	0.00720373	-0.00108737	30_39
meta_Xin_SRX1772620_age32_nonT2D2_genderF_beta.txt	1106503	3383	11.669	NA	NA	NA	Female	32	NA	NA	NA	meta	20-49	Adult	healthy	Drigo	X2	Xin	19	normal	0	0	0	0	0	Beta	0	0	-0.00239211	-0.000102743	-0.00257558	-0.00359734	-1.49e-05	-0.000791906	-0.000183129	0.00114423	0.00233023	0.00119468	-5.32e-05	0.000406083	-0.000393525	-0.00397573	-0.00488457	0.00230463	-0.00151483	-0.000145754	0.00068792	0.00197227	30_39
meta_Xin_SRX1772621_age32_nonT2D2_genderF_beta.txt	660384	3749	3.67038	NA	NA	NA	Female	32	NA	NA	NA	meta	20-49	Adult	healthy	Drigo	X2	Xin	19	normal	0	0	0	10	0	Beta	10	10	-0.0019239	0.000469333	-0.00356696	-0.00316001	0.000475514	0.00443808	0.000312713	0.00117182	0.00308288	0.00168165	1.36e-05	-0.00088731	-0.000110114	0.00507046	0.00128237	-4.47e-05	0.00387647	0.000315572	0.00419586	-0.0211987	30_39
meta_Xin_SRX1772622_age32_nonT2D2_genderF_beta.txt	808717	2944	2.40783	NA	NA	NA	Female	32	NA	NA	NA	meta	20-49	Adult	healthy	Drigo	X2	Xin	19	normal	0	0	0	9	0	Beta	9	9	-0.000752485	0.00305493	-0.000747734	-0.00401408	0.000719069	0.00333822	0.000974021	0.00882536	0.0029023	0.000871537	-0.000237692	-0.00242521	0.00408835	-0.00424809	0.00655673	0.00731149	0.00920883	-1.46e-05	-0.00435748	-0.0125918	30_39
meta_Xin_SRX1772623_age32_nonT2D2_genderF_beta.txt	591427	3350	3.66965	NA	NA	NA	Female	32	NA	NA	NA	meta	20-49	Adult	healthy	Drigo	X2	Xin	19	normal	0	0	0	10	0	Beta	10	10	-0.00247091	0.000677306	-0.00237086	-0.00412947	0.000288111	0.00138874	0.00137171	0.00308228	0.00416765	0.00184892	0.000187586	-0.00314796	0.00123553	-0.000644875	0.00017391	0.00377274	0.00145542	4.56e-05	-0.00193453	-0.00599866	30_39
meta_Xin_SRX1772624_age32_nonT2D2_genderF_beta.txt	1430009	3973	6.88125	NA	NA	NA	Female	32	NA	NA	NA	meta	20-49	Adult	healthy	Drigo	X2	Xin	19	normal	0	0	0	0	0	Beta	0	0	-0.00226471	0.000655041	-0.00141004	-0.00424851	5.53e-05	0.000270644	0.00145008	0.00266522	0.00401674	0.00181548	0.000101141	0.00107385	0.000888596	-0.00427778	-0.000365011	0.000930378	0.000666519	0.000129416	-0.00258702	-8.58e-05	30_39
meta_Xin_SRX1772625_age32_nonT2D2_genderF_beta.txt	3090068	4523	4.02876	NA	NA	NA	Female	32	NA	NA	NA	meta	20-49	Adult	healthy	Drigo	X2	Xin	19	normal	0	0	0	7	0	Beta	7	7	-0.00278983	-7.38e-05	-0.00372397	-0.00290503	0.000312309	0.00231746	0.00025248	0.000345871	0.00266761	0.00155469	0.000106984	-0.000740646	-0.00182508	0.00485842	-0.000662094	-0.00241888	0.00241798	0.000235749	0.00486895	-0.0107023	30_39
meta_Xin_SRX1772626_age32_nonT2D2_genderF_beta.txt	707967	3102	5.54614	NA	NA	NA	Female	32	NA	NA	NA	meta	20-49	Adult	healthy	Drigo	X2	Xin	19	normal	0	0	0	0	0	Beta	0	0	-0.000712448	0.00704178	0.00313295	-0.00400878	0.000504097	0.00296066	0.000629328	0.00456853	0.00481838	0.0029185	-0.000326234	0.000758008	0.00415568	-0.00898934	0.00933044	0.00114154	-0.000993945	-3.03e-05	-0.00446376	-0.00453435	30_39
meta_Xin_SRX1772627_age32_nonT2D2_genderF_beta.txt	871150	4017	6.65258	NA	NA	NA	Female	32	NA	NA	NA	meta	20-49	Adult	healthy	Drigo	X2	Xin	19	normal	0	0	0	0	0	Beta	0	0	-0.00280832	4e-05	-0.00359569	-0.00323074	0.000255708	0.00143473	0.000396864	0.00115021	0.00385937	0.00197034	-3.78e-05	0.00120537	0.000201856	0.00113008	-0.00502318	-0.0032044	0.00151388	0.000497077	0.00599101	-0.010286	30_39
meta_Xin_SRX1772628_age32_nonT2D2_genderF_beta.txt	698920	4206	9.25957	NA	NA	NA	Female	32	NA	NA	NA	meta	20-49	Adult	healthy	Drigo	X2	Xin	19	normal	0	0	0	10	0	Beta	10	10	-0.00210604	0.00206349	-0.000992786	-0.0045624	0.00042294	0.00226655	0.00134037	0.00324387	0.00524349	0.00255182	-0.000166229	-4.21e-05	0.00303969	-0.000642678	0.00368086	0.00285202	0.000783724	5e-05	-0.00270172	-0.00559674	30_39
meta_Xin_SRX1772629_age32_nonT2D2_genderF_beta.txt	874917	4006	14.82	NA	NA	NA	Female	32	NA	NA	NA	meta	20-49	Adult	healthy	Drigo	X2	Xin	19	normal	0	0	0	0	0	Beta	0	0	-0.00267027	-0.000337561	-0.00205837	-0.00375131	1.84e-05	-0.000732342	0.000696028	0.00112631	0.00349004	0.00154808	0.000151013	0.00204066	-0.00139619	-0.00238421	-0.00252805	-0.00578772	0.000918229	0.000511724	0.000166535	0.00672746	30_39
meta_Xin_SRX1772630_age23_nonT2D3_genderF_beta.txt	1875558	4316	18.1368	NA	NA	NA	Female	23	NA	NA	NA	meta	20-49	Adult	healthy	Drigo	X3	Xin	24.5	normal	0	0	0	0	0	Beta	0	0	-0.00253513	0.000540891	-0.00302463	-0.00471381	0.000373541	-0.000986208	-1.04e-05	0.00256462	0.00439879	0.00197448	-0.000222066	0.00286038	0.00105254	-0.00905823	-0.00969717	0.00133721	-0.00171573	0.000168143	0.00213758	-0.000395301	20_29
meta_Xin_SRX1772631_age23_nonT2D3_genderF_beta.txt	1010922	3941	10.4241	NA	NA	NA	Female	23	NA	NA	NA	meta	20-49	Adult	healthy	Drigo	X3	Xin	24.5	normal	0	0	0	0	0	Beta	0	0	-0.00287381	-0.000190587	-0.00368523	-0.00301638	0.000329156	-0.0012005	-0.00046527	-1.66e-06	0.000685992	0.000737143	0.00011847	-0.0011091	-0.000761038	-0.00194029	-0.00573096	0.00390765	-0.00278697	-0.000768579	0.00516742	0.00353777	20_29
meta_Xin_SRX1772632_age27_nonT2D5_genderM_beta.txt	578590	4213	8.53449	NA	NA	NA	Male	27	NA	NA	NA	meta	20-49	Adult	healthy	Drigo	X5	Xin	31.8	overweight	0	0	0	1	0	Beta	1	1	-0.00264361	-0.00046101	-0.00341582	-0.0027282	-3.53e-05	-0.000823365	0.000601335	-0.000372045	0.00173189	0.000892834	0.000505853	-0.00207382	-0.00813871	-0.000204238	-0.00083883	-0.0144268	0.0036634	0.00124768	0.00345573	0.0174792	20_29
meta_Xin_SRX1772633_age27_nonT2D5_genderM_beta.txt	722218	3583	15.7792	NA	NA	NA	Male	27	NA	NA	NA	meta	20-49	Adult	healthy	Drigo	X5	Xin	31.8	overweight	0	0	0	2	0	Beta	2	2	-0.000413775	0.00183108	-0.00324035	-0.00173482	0.000823436	0.0164507	0.000150847	0.000655877	0.000711923	0.000409071	0.000144185	-0.00629665	-0.000389126	0.00558098	0.00822084	0.00171012	0.010857	0.000659444	0.00693302	-0.0584785	20_29
meta_Xin_SRX1772635_age27_nonT2D5_genderM_beta.txt	1707524	5515	7.95492	NA	NA	NA	Male	27	NA	NA	NA	meta	20-49	Adult	healthy	Drigo	X5	Xin	31.8	overweight	0	0	0	0	0	Beta	0	0	-0.00306303	-0.000530467	-0.0049527	0.00604156	2.83e-05	-0.000215417	-0.000539975	-0.000408132	0.000178223	0.000477098	-6.37e-07	0.000287458	-0.00182657	0.00247827	-0.00388785	-0.00136002	3.74e-05	-6.57e-05	0.010713	-0.00656601	20_29
meta_Xin_SRX1772636_age27_nonT2D5_genderM_beta.txt	681699	5070	3.26685	NA	NA	NA	Male	27	NA	NA	NA	meta	20-49	Adult	healthy	Drigo	X5	Xin	31.8	overweight	0	0	0	1	0	Beta	1	1	-0.00293253	-0.000692886	-0.00348004	-0.00190148	-2.9e-05	-0.000930961	0.000180962	-0.000573061	0.000700456	0.000752348	0.000204938	-0.00077554	-0.0022073	-0.000895135	-0.00666821	-0.0066815	0.000568815	0.000102621	0.00824766	0.0022246	20_29
meta_Xin_SRX1772637_age27_nonT2D5_genderM_beta.txt	311443	5641	8.66688	NA	NA	NA	Male	27	NA	NA	NA	meta	20-49	Adult	healthy	Drigo	X5	Xin	31.8	overweight	0	0	0	5	0	Beta	5	5	-0.00156723	-0.00105974	-0.00419721	0.00385399	-0.00020124	-0.000312312	4.5e-05	-0.000751164	0.00013813	0.000292028	0.000348721	-0.00384661	-0.00218846	0.00290854	-0.00174198	-0.00730805	0.00192837	0.000401851	0.00601467	0.00331926	20_29
meta_Xin_SRX1772638_age27_nonT2D5_genderM_beta.txt	670472	5121	12.2129	NA	NA	NA	Male	27	NA	NA	NA	meta	20-49	Adult	healthy	Drigo	X5	Xin	31.8	overweight	0	0	0	1	0	Beta	1	1	-0.00291228	-0.000992045	-0.00304246	-0.00130145	-0.000573732	-0.000677223	0.000977938	4.73e-05	0.00227132	0.00127735	2.73e-05	-9.85e-05	-0.00101404	0.00096581	-0.00666037	-0.00822849	0.000980829	0.00016126	0.0093503	0.00211427	20_29
meta_Xin_SRX1772639_age27_nonT2D5_genderM_beta.txt	844436	4404	10.7108	NA	NA	NA	Male	27	NA	NA	NA	meta	20-49	Adult	healthy	Drigo	X5	Xin	31.8	overweight	0	0	0	1	0	Beta	1	1	-0.00259867	-0.000872049	-0.00256187	-0.00172062	-0.000671376	-0.000453324	0.000327945	0.000678334	0.00262774	0.00131664	7.36e-05	-0.00194878	-0.00056401	5.67e-05	-0.00568567	-0.00400883	6.49e-05	0.000134971	0.00627537	0.00219425	20_29
meta_Xin_SRX1772640_age27_nonT2D5_genderM_beta.txt	955738	5827	5.27918	NA	NA	NA	Male	27	NA	NA	NA	meta	20-49	Adult	healthy	Drigo	X5	Xin	31.8	overweight	0	0	0	6	0	Beta	6	6	-0.00340425	-0.00117433	-0.00606156	0.0212148	-0.000589607	-0.000903745	-0.000307937	0.000407506	0.000390974	-6.17e-05	5.41e-05	-4.72e-05	-0.00176088	0.00179072	-0.00159811	-0.00549695	0.000949473	0.000356171	0.0088082	-0.000418665	20_29
meta_Xin_SRX1772641_age27_nonT2D5_genderM_beta.txt	313696	5130	7.67405	NA	NA	NA	Male	27	NA	NA	NA	meta	20-49	Adult	healthy	Drigo	X5	Xin	31.8	overweight	0	0	0	1	0	Beta	1	1	-0.00312478	-0.000594777	-0.00452932	0.000228407	0.000124335	-0.000182346	-4.84e-05	-0.00162956	-0.000684463	0.000337417	0.000338151	-0.00431941	-0.00351743	0.00344769	-0.0062088	-0.00785784	0.00119585	0.000293612	0.0165165	-0.00383439	20_29
meta_Xin_SRX1772642_age27_nonT2D5_genderM_beta.txt	1440254	5965	7.64653	NA	NA	NA	Male	27	NA	NA	NA	meta	20-49	Adult	healthy	Drigo	X5	Xin	31.8	overweight	0	0	0	0	0	Beta	0	0	-0.00291932	-0.000367339	-0.00375099	-0.00230851	9.72e-05	-0.000262454	4.88e-05	-1.44e-05	0.00170423	0.00119448	5.48e-05	7.62e-05	-0.00175524	-0.00228824	-0.00897721	-0.00506412	1.09e-06	0.000291549	0.00988248	-0.00238573	20_29
meta_Xin_SRX1772643_age27_nonT2D5_genderM_beta.txt	815859	4369	14.1445	NA	NA	NA	Male	27	NA	NA	NA	meta	20-49	Adult	healthy	Drigo	X5	Xin	31.8	overweight	0	0	0	1	0	Beta	1	1	-0.00286793	-0.000700633	-0.00332328	-0.000337039	-0.00041843	-0.000458966	0.000134362	0.000998213	0.00273847	0.00133209	-2.33e-05	-0.00240176	0.000669839	0.00120212	-0.0046436	-0.00181336	-4.06e-06	-0.000182854	0.00467224	0.000409976	20_29
meta_Xin_SRX1772644_age27_nonT2D5_genderM_beta.txt	1933090	5110	8.25599	NA	NA	NA	Male	27	NA	NA	NA	meta	20-49	Adult	healthy	Drigo	X5	Xin	31.8	overweight	0	0	0	1	0	Beta	1	1	-0.00286168	-0.000924471	-0.00355733	0.00110779	-7.84e-05	6.16e-05	0.000712653	-0.000238945	0.00154259	0.000804869	0.000449095	-0.00694323	-0.00175126	0.00415288	-0.00316316	-0.00707313	0.00135547	0.000137074	0.00870474	0.00223895	20_29
meta_Xin_SRX1772645_age27_nonT2D5_genderM_beta.txt	907617	4801	7.10722	NA	NA	NA	Male	27	NA	NA	NA	meta	20-49	Adult	healthy	Drigo	X5	Xin	31.8	overweight	0	0	0	1	0	Beta	1	1	-0.00278601	-0.000757095	-0.00321184	-0.00106532	-9.29e-06	-0.000626553	0.000599175	-0.000357617	0.00129932	0.000741597	0.000552329	-0.00380021	-0.00409339	0.00156485	-0.00227829	-0.00932711	0.00202928	0.000422986	0.00497763	0.0092367	20_29
meta_Xin_SRX1772647_age27_nonT2D5_genderM_beta.txt	1931186	5578	10.0419	NA	NA	NA	Male	27	NA	NA	NA	meta	20-49	Adult	healthy	Drigo	X5	Xin	31.8	overweight	0	0	0	1	0	Beta	1	1	-0.00270909	-0.000665293	-0.0036343	-0.00172761	4.06e-05	-0.00103855	1.87e-05	-0.00125541	-0.000286607	0.000319784	0.00036266	-0.00119068	-0.00691717	0.000915387	-0.000426245	-0.011075	0.00322246	0.000733199	0.00203248	0.0109001	20_29
meta_Xin_SRX1772648_age27_nonT2D5_genderM_beta.txt	2027500	5027	10.364	NA	NA	NA	Male	27	NA	NA	NA	meta	20-49	Adult	healthy	Drigo	X5	Xin	31.8	overweight	0	0	0	1	0	Beta	1	1	-0.00276877	-0.000837182	-0.0029012	-0.00184356	-0.000383182	-0.00054507	0.00050154	3.21e-05	0.00201663	0.00110842	0.000210499	-0.00259752	-0.00210751	0.00101012	-0.00509876	-0.00684154	0.000744912	0.000189039	0.00747992	0.00355372	20_29
meta_Xin_SRX1772649_age27_nonT2D5_genderM_beta.txt	2615961	5369	5.98054	NA	NA	NA	Male	27	NA	NA	NA	meta	20-49	Adult	healthy	Drigo	X5	Xin	31.8	overweight	0	0	0	6	0	Beta	6	6	-0.00331402	-0.000980621	-0.00644127	0.0226896	-0.000470522	-0.00129922	-0.00124508	7.69e-05	-0.00131897	-0.000777102	-2.01e-05	0.0006405	0.00042168	0.000860054	3.62e-05	-3.18e-06	-9.06e-05	1.9e-05	0.006005	-0.00424039	20_29
meta_Xin_SRX1772650_age27_nonT2D5_genderM_beta.txt	663012	4672	8.17387	NA	NA	NA	Male	27	NA	NA	NA	meta	20-49	Adult	healthy	Drigo	X5	Xin	31.8	overweight	0	0	0	5	0	Beta	5	5	-0.00319831	-0.00033692	-0.00593843	0.00292812	0.00073959	-0.00367155	-0.00473694	-0.0112339	-0.0221683	-0.00810005	0.000109908	-0.00219312	0.0174761	0.000392349	0.00434902	-0.00554304	0.00288425	0.00082362	-0.00661041	0.00159153	20_29
meta_Xin_SRX1772651_age27_nonT2D5_genderM_beta.txt	1311779	4324	5.12481	NA	NA	NA	Male	27	NA	NA	NA	meta	20-49	Adult	healthy	Drigo	X5	Xin	31.8	overweight	0	0	0	2	0	Beta	2	2	-0.00284108	-0.000362399	-0.00399419	0.00129498	0.000179687	0.000520353	0.000572287	0.000928285	0.00304507	0.00116106	0.000648819	-0.01289	0.00146449	0.00728868	-0.000708688	0.0012153	-0.000833925	-0.000199152	0.00355424	0.000287145	20_29
meta_Xin_SRX1772652_age27_nonT2D5_genderM_beta.txt	1662384	4934	13.4432	NA	NA	NA	Male	27	NA	NA	NA	meta	20-49	Adult	healthy	Drigo	X5	Xin	31.8	overweight	0	0	0	1	0	Beta	1	1	-0.00317354	-0.00143923	-0.00335533	0.0056406	-0.000763404	-0.000935436	0.000396226	0.0011312	0.0026329	0.00111108	9.48e-05	-0.000482483	5.15e-05	-0.00187979	-0.00589371	-0.00264357	-0.000724155	-0.000465161	0.00443793	0.00231961	20_29
meta_Xin_SRX1772653_age27_nonT2D5_genderM_beta.txt	2149281	4403	2.67677	NA	NA	NA	Male	27	NA	NA	NA	meta	20-49	Adult	healthy	Drigo	X5	Xin	31.8	overweight	0	0	0	10	0	Beta	10	10	-0.00301763	-9.94e-05	-0.00530792	0.00422113	0.000427841	0.00262248	-0.000971307	-0.00195909	-0.00309981	-0.000968281	0.000371644	-0.00922413	0.00339958	0.00771172	0.00256733	-0.00101743	0.00311051	0.000577021	0.00361435	-0.0187884	20_29
meta_Xin_SRX1772654_age27_nonT2D5_genderM_beta.txt	1941723	4744	4.28975	NA	NA	NA	Male	27	NA	NA	NA	meta	20-49	Adult	healthy	Drigo	X5	Xin	31.8	overweight	0	0	0	6	0	Beta	6	6	-0.00336162	-0.000990922	-0.00618481	0.0201139	-0.000455132	-0.00118044	-0.000848186	0.000590387	0.000139572	-0.000145005	4.5e-05	-1.6e-06	-0.00128626	0.00111971	-0.000560537	-0.000831176	-1.84e-05	-1.97e-06	0.00654709	-0.00217407	20_29
meta_Xin_SRX1772655_age27_nonT2D5_genderM_beta.txt	1319002	4611	13.7124	NA	NA	NA	Male	27	NA	NA	NA	meta	20-49	Adult	healthy	Drigo	X5	Xin	31.8	overweight	0	0	0	6	0	Beta	6	6	-0.00303724	-0.00117506	-0.00372503	0.00715132	-0.000512419	-0.000883626	0.000417994	0.00144194	0.00296612	0.00119805	0.000115033	-0.000182753	-4.26e-05	-0.00139511	-0.00555368	-0.00261036	-0.000437003	-0.000330316	0.00492325	0.00215256	20_29
meta_Xin_SRX1772656_age68_nonT2D6_genderM_beta.txt	177807	2862	13.6675	NA	NA	NA	Male	68	NA	NA	NA	meta	50-76	Old Adult	healthy	Drigo	X6	Xin	26.7	overweight	0	0	0	0	0	Beta	0	0	-0.00264886	0.000543192	-0.00269427	-0.00220256	0.00019849	0.000123043	0.000920638	0.00304084	0.00632113	0.00180857	0.000221528	-0.00624541	0.00256814	-0.00216889	-0.00134441	-0.00384143	0.000231241	0.000807764	-0.00476752	0.00450983	60_76
meta_Xin_SRX1772657_age68_nonT2D6_genderM_beta.txt	533997	3788	13.3487	NA	NA	NA	Male	68	NA	NA	NA	meta	50-76	Old Adult	healthy	Drigo	X6	Xin	26.7	overweight	0	0	0	2	0	Beta	2	2	-0.00266128	0.000930793	-0.00306665	-0.00445498	0.000465839	-0.000333489	0.000226242	0.00208834	0.00383032	0.00122491	0.000218721	-0.00468183	-0.0038004	-0.00139233	0.0029045	-0.00145926	0.000965655	0.000443331	-0.00609902	0.00994414	60_76
meta_Xin_SRX1772658_age68_nonT2D6_genderM_beta.txt	989883	4952	12.182	NA	NA	NA	Male	68	NA	NA	NA	meta	50-76	Old Adult	healthy	Drigo	X6	Xin	26.7	overweight	0	0	0	5	0	Beta	5	5	-0.00298537	-4.97e-05	-0.00467026	-0.00296493	0.000692548	-0.0028183	-0.00265917	-0.0061173	-0.0108717	-0.00335161	-0.000100195	0.00236407	-0.00103699	-0.000251021	0.00315663	0.000444321	0.000261587	0.000123246	-0.00562073	0.00350354	60_76
meta_Xin_SRX1772659_age68_nonT2D6_genderM_beta.txt	840790	4779	14.6332	NA	NA	NA	Male	68	NA	NA	NA	meta	50-76	Old Adult	healthy	Drigo	X6	Xin	26.7	overweight	0	0	0	1	0	Beta	1	1	-0.00274537	-0.000416339	-0.00291619	-0.00329203	0.000135924	-0.00107471	0.000130126	0.000126283	0.00147789	0.000942324	0.000167112	0.000521426	-0.0044345	-0.0025027	-0.00296322	-0.00514805	0.000888056	0.000399994	0.00085838	0.00784061	60_76
meta_Xin_SRX1772660_age68_nonT2D6_genderM_beta.txt	3361400	5300	16.2211	NA	NA	NA	Male	68	NA	NA	NA	meta	50-76	Old Adult	healthy	Drigo	X6	Xin	26.7	overweight	0	0	0	1	0	Beta	1	1	-0.00274199	-0.000428958	-0.00263318	-0.00376757	-0.000661628	-0.00102566	0.000192052	0.00145201	0.00403622	0.00185872	-0.000323437	0.0020918	-0.000601799	-0.0073101	-0.0109994	-0.0061799	-0.000655979	0.000714112	0.00560943	0.00182328	60_76
meta_Xin_SRX1772661_age68_nonT2D6_genderM_beta.txt	782199	4791	12.9053	NA	NA	NA	Male	68	NA	NA	NA	meta	50-76	Old Adult	healthy	Drigo	X6	Xin	26.7	overweight	0	0	0	0	0	Beta	0	0	-0.00296166	-0.000366189	-0.00312933	-0.00406289	-0.000110866	-0.000962304	0.000317243	0.00133356	0.00393091	0.00196626	-3.96e-05	0.00235677	-0.00146502	-0.00565947	-0.0102708	-0.00532994	-0.000494648	0.000389352	0.00717406	0.00341723	60_76
meta_Xin_SRX1772662_age68_nonT2D6_genderM_beta.txt	535049	4324	9.30192	NA	NA	NA	Male	68	NA	NA	NA	meta	50-76	Old Adult	healthy	Drigo	X6	Xin	26.7	overweight	0	0	0	0	0	Beta	0	0	-0.00309274	-0.000168219	-0.00395799	-0.00441185	0.000201641	-0.00136006	-0.000415139	0.000670277	0.00269351	0.00182685	-0.000353422	0.00544463	-0.000107555	-0.00134095	-0.00954008	0.00362255	-0.00336366	-0.000848626	0.0108427	0.000369777	60_76
meta_Xin_SRX1772663_age29_nonT2D7_genderM_beta.txt	728833	4539	11.9217	NA	NA	NA	Male	29	NA	NA	NA	meta	20-49	Adult	healthy	Drigo	X7	Xin	23.4	normal	0	0	0	1	0	Beta	1	1	-0.00307683	-0.00159524	-0.0024948	8.05e-05	-0.000444673	-0.000650113	0.000832921	0.000824073	0.00312451	0.00147831	0.000498194	-0.000613847	-0.00082668	-0.00127959	-0.00732482	-0.00672254	0.000452141	-0.000473866	0.00735526	0.00336871	20_29
meta_Xin_SRX1772664_age29_nonT2D7_genderM_beta.txt	246753	3639	13.7392	NA	NA	NA	Male	29	NA	NA	NA	meta	20-49	Adult	healthy	Drigo	X7	Xin	23.4	normal	0	0	0	0	0	Beta	0	0	-0.00270724	0.00024254	-0.00255079	-0.00400468	9.11e-05	-0.000813401	0.000373133	0.00211578	0.00482043	0.00196271	-2e-05	0.00179582	0.000400824	-0.00736197	-0.00786309	-0.0039937	-0.000741371	0.000420817	0.0016465	0.00181932	20_29
meta_Xin_SRX1772665_age29_nonT2D7_genderM_beta.txt	953010	4221	15.1113	NA	NA	NA	Male	29	NA	NA	NA	meta	20-49	Adult	healthy	Drigo	X7	Xin	23.4	normal	0	0	0	0	0	Beta	0	0	-0.00281592	-0.000298011	-0.00308332	-0.00330917	-9.34e-06	-0.0005238	0.000359753	0.0015157	0.00383057	0.00180522	0.000102907	-0.000676312	-0.000380466	-0.00310743	-0.00741297	-0.00266131	-0.000370908	6.71e-05	0.00491216	0.00157641	20_29
meta_Xin_SRX1772666_age29_nonT2D7_genderM_beta.txt	1098082	3909	7.70137	NA	NA	NA	Male	29	NA	NA	NA	meta	20-49	Adult	healthy	Drigo	X7	Xin	23.4	normal	0	0	0	0	0	Beta	0	0	-0.00268748	-0.000226891	-0.00254553	-0.00356765	-0.000204494	-0.0008144	0.000476551	0.00107697	0.00371976	0.00164739	9.25e-05	0.00126273	-0.00241045	-0.00536351	-0.00708378	-0.00828284	0.000545511	0.000893302	0.00365379	0.00562762	20_29
meta_Xin_SRX1772667_age29_nonT2D7_genderM_beta.txt	645602	4250	13.6692	NA	NA	NA	Male	29	NA	NA	NA	meta	20-49	Adult	healthy	Drigo	X7	Xin	23.4	normal	0	0	0	0	0	Beta	0	0	-0.00303513	-0.000579312	-0.00292728	-0.00340197	-0.000219127	-0.000680453	0.000509549	0.00151672	0.00408015	0.00194235	9.61e-05	0.00090573	-0.00100491	-0.00322875	-0.00738209	-0.00475468	0.000140299	-3.15e-05	0.0055702	0.00447676	20_29
meta_Xin_SRX1772668_age29_nonT2D7_genderM_beta.txt	653086	4822	12.0038	NA	NA	NA	Male	29	NA	NA	NA	meta	20-49	Adult	healthy	Drigo	X7	Xin	23.4	normal	0	0	0	0	0	Beta	0	0	-0.00293333	-0.000745342	-0.00271082	-0.00325519	-0.000357794	-0.000860546	0.000285355	0.00106758	0.00324097	0.00168142	-3.53e-05	0.00116758	-0.00103703	-0.00409182	-0.00837115	-0.00287911	-0.000956651	-0.000397028	0.00624908	0.00293398	20_29
meta_Xin_SRX1772669_age29_nonT2D7_genderM_beta.txt	964559	4144	8.98276	NA	NA	NA	Male	29	NA	NA	NA	meta	20-49	Adult	healthy	Drigo	X7	Xin	23.4	normal	0	0	0	1	0	Beta	1	1	-0.00281024	-0.00195159	-0.00119114	-0.00182442	0.000736483	-0.000755381	0.000276033	0.00109315	0.00294753	0.00137839	0.00125742	0.000195816	-0.000509808	-0.00311809	-0.00671919	-0.0030462	-0.000341807	-0.00373307	0.00405237	0.00235009	20_29
meta_Xin_SRX1772670_age29_nonT2D7_genderM_beta.txt	894654	3097	12.9332	NA	NA	NA	Male	29	NA	NA	NA	meta	20-49	Adult	healthy	Drigo	X7	Xin	23.4	normal	0	0	0	0	0	Beta	0	0	-0.00214945	0.00172691	-0.00254368	-0.00563296	0.000700817	-0.000310613	-0.000130195	0.00473016	0.00397623	0.00157573	-0.000373316	0.00267227	0.00185237	-0.00965905	-0.00230001	0.00932514	0.000406047	-0.00043585	-0.00388678	-0.00256425	20_29
meta_Xin_SRX1772671_age29_nonT2D7_genderM_beta.txt	849548	4722	9.75262	NA	NA	NA	Male	29	NA	NA	NA	meta	20-49	Adult	healthy	Drigo	X7	Xin	23.4	normal	0	0	0	0	0	Beta	0	0	-0.00320572	-0.0022183	-0.00158498	-0.00263175	-0.00344518	-0.000802627	0.000582044	0.000863944	0.00295025	0.00159507	-0.00144335	0.000807777	-0.00112114	-0.00290298	-0.00834404	-0.00431728	-0.000441473	-0.000965173	0.00735734	0.00324662	20_29
meta_Xin_SRX1772672_age29_nonT2D7_genderM_beta.txt	647787	4362	15.1281	NA	NA	NA	Male	29	NA	NA	NA	meta	20-49	Adult	healthy	Drigo	X7	Xin	23.4	normal	0	0	0	0	0	Beta	0	0	-0.00275186	-0.000160002	-0.00295934	-0.00380487	0.000141863	-0.00120187	-0.000122693	0.00101764	0.00256762	0.00142656	-6.9e-05	0.00225326	-0.00075992	-0.00542481	-0.00789523	0.00107083	-0.0021728	-0.000370032	0.00420288	0.0015388	20_29
meta_Xin_SRX1772673_age29_nonT2D7_genderM_beta.txt	864975	4497	19.6355	NA	NA	NA	Male	29	NA	NA	NA	meta	20-49	Adult	healthy	Drigo	X7	Xin	23.4	normal	0	0	0	0	0	Beta	0	0	-0.00266007	-6.33e-05	-0.00253291	-0.00409739	0.000140938	-0.000664064	0.000777032	0.0016975	0.00347746	0.00166292	0.00024506	0.00201824	-0.00112669	-0.00222163	-0.00227718	0.00036076	1.73e-05	8.46e-05	-0.000387568	0.00366782	20_29
meta_Xin_SRX1772674_age29_nonT2D7_genderM_beta.txt	1185608	4036	15.2655	NA	NA	NA	Male	29	NA	NA	NA	meta	20-49	Adult	healthy	Drigo	X7	Xin	23.4	normal	0	0	0	0	0	Beta	0	0	-0.00262744	7.48e-05	-0.00245041	-0.00323865	4.37e-05	-0.000817801	0.000419921	0.00192129	0.00430825	0.00169881	6.84e-05	0.00152557	-0.000579281	-0.00614502	-0.00536312	-0.00444322	3.39e-05	0.000612913	-0.000599124	0.00368995	20_29
meta_Xin_SRX1772675_age29_nonT2D7_genderM_beta.txt	5018004	5290	16.5923	NA	NA	NA	Male	29	NA	NA	NA	meta	20-49	Adult	healthy	Drigo	X7	Xin	23.4	normal	0	0	0	11	0	Beta	11	11	-0.00294403	-0.000550694	-0.00314048	-0.00304121	-0.000145646	-0.000871151	0.000308634	0.000842192	0.00296351	0.00158252	9e-05	0.000670095	-0.00224527	-0.00292628	-0.00717782	-0.00416895	-0.000242368	-1.14e-05	0.00626921	0.00495104	20_29
meta_Xin_SRX1772677_age29_nonT2D7_genderM_beta.txt	620289	5500	9.42461	NA	NA	NA	Male	29	NA	NA	NA	meta	20-49	Adult	healthy	Drigo	X7	Xin	23.4	normal	0	0	0	1	0	Beta	1	1	-0.00289453	-0.000335952	-0.00362828	-0.00276208	0.00019186	-0.00149793	-0.000541036	-0.000713579	-0.000160193	0.000460627	4.81e-05	0.00032779	-0.00289333	-0.00387303	-0.00671969	0.00034658	-0.00238393	-0.000616505	0.00632632	0.00533944	20_29
meta_Xin_SRX1772678_age29_nonT2D7_genderM_beta.txt	405399	3720	4.60039	NA	NA	NA	Male	29	NA	NA	NA	meta	20-49	Adult	healthy	Drigo	X7	Xin	23.4	normal	0	0	0	0	0	Beta	0	0	-0.00308976	0.00061849	-0.00490388	-0.00559346	0.000943575	-0.00308842	-0.00239101	-0.00140576	-0.00375729	-0.000247023	-0.000550225	0.00646467	-0.00422698	-0.0130176	-0.0145995	0.0294107	-0.0143531	-0.00367462	0.0157296	-0.000242423	20_29
meta_Xin_SRX1772679_age29_nonT2D7_genderM_beta.txt	1119617	5230	7.77502	NA	NA	NA	Male	29	NA	NA	NA	meta	20-49	Adult	healthy	Drigo	X7	Xin	23.4	normal	0	0	0	0	0	Beta	0	0	-0.00317457	-0.000355632	-0.00418215	-0.00310086	0.000128014	-0.00156547	-0.000388375	6.18e-05	0.00151796	0.00135359	-0.00015917	0.00271504	-0.00151363	-0.00635493	-0.0149158	0.000939815	-0.00402009	-0.000563997	0.0157344	-0.0017969	20_29
meta_Xin_SRX1772680_age60_nonT2D8_genderM_beta.txt	803895	4055	8.26208	NA	NA	NA	Male	60	NA	NA	NA	meta	50-76	Old Adult	healthy	Drigo	X8	Xin	27.3	overweight	0	0	0	1	0	Beta	1	1	-0.00272959	-0.00100443	-0.00186682	-0.00272594	-0.000385265	-0.000905391	0.00130266	0.000584165	0.00232081	0.00113275	0.000195854	0.00111077	-0.00306548	-0.00253316	-0.00239896	-0.00440532	0.000692902	0.000347658	-0.000492463	0.00583123	60_76
meta_Xin_SRX1772681_age60_nonT2D8_genderM_beta.txt	582425	4351	11.1893	NA	NA	NA	Male	60	NA	NA	NA	meta	50-76	Old Adult	healthy	Drigo	X8	Xin	27.3	overweight	0	0	0	0	0	Beta	0	0	-0.00270195	-0.00103166	-0.00294589	-0.00195014	-0.000603539	-0.000909266	-8.09e-06	-0.000125373	0.00100816	0.000809088	-0.000168935	-0.000581195	-0.0029894	0.00055763	-0.00211447	-0.00603638	0.00176046	-0.000141986	0.00225094	0.00776501	60_76
meta_Xin_SRX1772682_age60_nonT2D8_genderM_beta.txt	835058	3854	15.062	NA	NA	NA	Male	60	NA	NA	NA	meta	50-76	Old Adult	healthy	Drigo	X8	Xin	27.3	overweight	0	0	0	0	0	Beta	0	0	-0.00252325	0.00139948	-0.00263189	-0.00591134	0.00055796	-0.000627643	0.000107127	0.00317315	0.00752175	0.00302379	-0.000859859	0.0113431	0.00744043	0.00532745	0.00163297	0.000229571	-5.72e-05	0.000170558	-0.00360667	-0.000629664	60_76
meta_Xin_SRX1772683_age60_nonT2D8_genderM_beta.txt	469188	4407	11.4553	NA	NA	NA	Male	60	NA	NA	NA	meta	50-76	Old Adult	healthy	Drigo	X8	Xin	27.3	overweight	0	0	0	0	0	Beta	0	0	-0.00278388	0.000403702	-0.00307962	-0.00455664	0.000421796	-0.000757948	-7.45e-05	0.000307058	0.00208256	0.00124931	-0.000298424	0.00485343	-0.00104249	0.00279771	0.00209474	0.00013708	0.000227929	9.37e-05	-0.00275574	0.0010305	60_76
meta_Xin_SRX1772684_age60_nonT2D8_genderM_beta.txt	1053645	4060	12.1208	NA	NA	NA	Male	60	NA	NA	NA	meta	50-76	Old Adult	healthy	Drigo	X8	Xin	27.3	overweight	0	0	0	1	0	Beta	1	1	-0.002667	-0.000685933	-0.00352916	-0.000677384	-0.000106041	-0.00086807	-9.66e-05	-0.000198768	0.000642082	0.000564404	0.000260089	-0.00222298	-0.00264951	0.0011613	-0.00103536	-0.00612252	0.00209052	0.000358273	0.00140366	0.00848072	60_76
meta_Xin_SRX1772685_age60_nonT2D8_genderM_beta.txt	1503908	3817	4.17728	NA	NA	NA	Male	60	NA	NA	NA	meta	50-76	Old Adult	healthy	Drigo	X8	Xin	27.3	overweight	0	0	0	1	0	Beta	1	1	-0.00268179	-0.000180487	-0.00241346	-0.00403588	0.000157024	-0.00103833	3.46e-05	0.00076088	0.00195561	0.00099451	2.93e-05	0.00257386	-1.43e-05	-0.00475873	-0.00337158	-0.000621115	-0.000598277	0.000301362	-0.0027805	0.00299929	60_76
meta_Xin_SRX1772686_age60_nonT2D8_genderM_beta.txt	1061225	3932	6.12127	NA	NA	NA	Male	60	NA	NA	NA	meta	50-76	Old Adult	healthy	Drigo	X8	Xin	27.3	overweight	0	0	0	1	0	Beta	1	1	-0.00297376	-0.00176655	-0.00208561	0.00104693	-0.000572224	-0.000409091	0.00137911	0.000922762	0.00316188	0.00134475	0.000505507	-0.00137735	-0.000597351	-0.000405469	-0.00505017	-0.0069568	0.00108921	4.54e-07	0.00462812	0.00338565	60_76
meta_Xin_SRX1772687_age60_nonT2D8_genderM_beta.txt	259738	3817	11.1236	NA	NA	NA	Male	60	NA	NA	NA	meta	50-76	Old Adult	healthy	Drigo	X8	Xin	27.3	overweight	0	0	0	6	0	Beta	6	6	-0.00337534	-0.00190866	-0.00451434	0.0217915	-0.00105103	-0.00105431	0.000617568	0.00345859	0.00505127	0.00141989	4.69e-05	0.00258508	0.000389588	-0.00172514	-0.00182016	-0.00150181	-0.000163243	-0.00064785	-0.00219617	0.00535027	60_76
meta_Xin_SRX1772688_age60_nonT2D8_genderM_beta.txt	517320	3486	9.74453	NA	NA	NA	Male	60	NA	NA	NA	meta	50-76	Old Adult	healthy	Drigo	X8	Xin	27.3	overweight	0	0	0	1	0	Beta	1	1	-0.00306549	-0.000955299	-0.00347488	0.00546673	-0.000399754	-0.000986024	0.000805583	0.0017179	0.00408746	0.00151164	0.000129782	0.00143248	0.000189236	-0.00206526	-0.00505196	-0.00731477	0.000887201	0.000499217	0.00130573	0.00394298	60_76
meta_Xin_SRX1772689_age23_nonT2D3_genderF_beta.txt	858266	4339	13.6267	NA	NA	NA	Female	23	NA	NA	NA	meta	20-49	Adult	healthy	Drigo	X3	Xin	24.5	normal	0	0	0	0	0	Beta	0	0	-0.00278445	-0.000511362	-0.00299822	-0.00323004	-8.69e-05	-0.00101915	1.22e-05	0.00080368	0.00236185	0.00135765	3.01e-05	0.000599615	-0.000987472	-0.00318015	-0.00705353	0.000721155	-0.00180131	-0.000590943	0.00533379	0.00381107	20_29
meta_Xin_SRX1772690_age23_nonT2D3_genderF_beta.txt	667549	4052	15.0907	NA	NA	NA	Female	23	NA	NA	NA	meta	20-49	Adult	healthy	Drigo	X3	Xin	24.5	normal	0	0	0	0	0	Beta	0	0	-0.00266711	7.94e-05	-0.0034523	-0.00355285	0.000365295	-0.0013062	-0.000421561	0.000432898	0.00100064	0.000851172	-7.53e-05	0.00249133	-0.00341259	-0.00176025	-0.00066932	0.000317027	0.000376146	-5.03e-05	-0.00212411	0.00596159	20_29
meta_Xin_SRX1772691_age23_nonT2D3_genderF_beta.txt	421303	3789	14.2801	NA	NA	NA	Female	23	NA	NA	NA	meta	20-49	Adult	healthy	Drigo	X3	Xin	24.5	normal	0	0	0	0	0	Beta	0	0	-0.00264525	8.88e-05	-0.00254214	-0.00430645	-6.78e-06	-0.000825827	0.000133475	0.00252607	0.00492574	0.00203738	-0.000189552	0.00292002	0.00241708	-0.00629352	-0.00691059	-0.00140438	-0.000450037	0.000427454	-0.00178945	-0.00018673	20_29
meta_Xin_SRX1772692_age23_nonT2D3_genderF_beta.txt	925580	3802	19.4264	NA	NA	NA	Female	23	NA	NA	NA	meta	20-49	Adult	healthy	Drigo	X3	Xin	24.5	normal	0	0	0	0	0	Beta	0	0	-0.00261064	-0.000260151	-0.00316482	-0.00226756	0.000361593	-0.000698116	4.7e-05	0.00148768	0.0030462	0.00139083	0.000225795	-0.000662738	0.000556032	0.000915635	-0.00144459	-0.00130011	0.000946276	-0.000500732	-0.000584307	0.00512518	20_29
meta_Xin_SRX1772693_age23_nonT2D3_genderF_beta.txt	832286	2884	14.1271	NA	NA	NA	Female	23	NA	NA	NA	meta	20-49	Adult	healthy	Drigo	X3	Xin	24.5	normal	0	0	11	4	11	Beta	4	4	-0.00108959	0.00293358	-0.00112436	-0.00534927	0.000679458	0.00118475	0.000395312	0.00592235	0.00490511	0.00188412	-0.00037396	0.00208059	0.00408052	-0.00673757	0.00336491	0.00720344	0.00235349	-0.000327534	-0.00467829	-0.00401482	20_29
meta_Xin_SRX1772694_age23_nonT2D3_genderF_beta.txt	593439	3547	14.8328	NA	NA	NA	Female	23	NA	NA	NA	meta	20-49	Adult	healthy	Drigo	X3	Xin	24.5	normal	0	0	0	0	0	Beta	0	0	-0.00246568	0.000789437	-0.00316869	-0.00512557	0.0005854	-0.000963971	-0.000263938	0.00282867	0.00401008	0.00194749	-0.000468111	0.0065516	0.00299496	-0.00162049	-0.00178761	0.00575189	-0.000298873	-0.000504176	-0.00171857	0.00107357	20_29
meta_Xin_SRX1772695_age23_nonT2D3_genderF_beta.txt	370837	3130	19.3446	NA	NA	NA	Female	23	NA	NA	NA	meta	20-49	Adult	healthy	Drigo	X3	Xin	24.5	normal	0	0	0	0	0	Beta	0	0	-0.00249844	0.000781557	-0.00281088	-0.00479762	0.000620982	-0.000470887	1.37e-05	0.00355053	0.00486457	0.0019409	-7.66e-05	0.00107078	0.00316071	-0.00419445	-0.00252391	0.00581648	-0.000525426	-0.000559485	-0.00352178	0.000787794	20_29
meta_Xin_SRX1772696_age23_nonT2D3_genderF_beta.txt	436715	3892	17.3163	NA	NA	NA	Female	23	NA	NA	NA	meta	20-49	Adult	healthy	Drigo	X3	Xin	24.5	normal	0	0	0	0	0	Beta	0	0	-0.00275481	0.000112447	-0.00290272	-0.00432103	0.000176447	-0.000857401	0.000288146	0.00207919	0.00423835	0.00193573	-7.3e-05	0.00230258	0.00063437	-0.00481698	-0.00639947	0.000390592	-0.00111707	-0.000139825	0.0016902	0.00253049	20_29
meta_Xin_SRX1772697_age60_nonT2D8_genderM_beta.txt	277324	5306	10.7925	NA	NA	NA	Male	60	NA	NA	NA	meta	50-76	Old Adult	healthy	Drigo	X8	Xin	27.3	overweight	0	0	0	3	0	Beta	3	3	-0.00301593	0.000150876	-0.00432988	-0.00408261	0.00056209	-0.00169438	-0.00111139	-0.00394626	-0.00441193	-0.000643481	-0.000195214	0.00473754	-0.0203727	0.00350263	0.00938268	-0.003504	0.00261683	0.00094056	-0.00951035	0.000688369	60_76
meta_Xin_SRX1772698_age60_nonT2D8_genderM_beta.txt	1325912	3805	8.16041	NA	NA	NA	Male	60	NA	NA	NA	meta	50-76	Old Adult	healthy	Drigo	X8	Xin	27.3	overweight	0	0	0	0	0	Beta	0	0	-0.00269103	-0.000734774	-0.00228658	-0.00294444	-1.13e-05	-0.000820901	0.000644653	0.000522994	0.0022121	0.00114575	0.000294315	0.000914873	-0.00162146	0.000321354	-0.0017577	-0.00413825	0.000940068	0.000201989	0.00110703	0.00552914	60_76
meta_Xin_SRX1772699_age60_nonT2D8_genderM_beta.txt	968475	4233	8.49996	NA	NA	NA	Male	60	NA	NA	NA	meta	50-76	Old Adult	healthy	Drigo	X8	Xin	27.3	overweight	0	0	0	0	0	Beta	0	0	-0.00279154	-0.000274636	-0.00357205	-0.00325803	0.000359104	-0.00141756	-0.000504528	0.000278624	0.00167402	0.00129889	-0.000368794	0.00763393	0.00221131	0.00541571	-0.00016789	0.00025258	0.000504076	-0.000389966	0.000612594	0.00407452	60_76
meta_Xin_SRX1772700_age60_nonT2D8_genderM_beta.txt	432172	3734	9.35917	NA	NA	NA	Male	60	NA	NA	NA	meta	50-76	Old Adult	healthy	Drigo	X8	Xin	27.3	overweight	0	0	0	0	0	Beta	0	0	-0.00269114	-0.000576688	-0.0034352	-0.00222107	-0.000284674	-0.00131175	-0.000803569	-0.000898569	-0.00130609	-1.26e-05	-0.000299326	0.000856788	0.00054469	0.000802151	-0.00098002	-0.00213516	0.00124986	-0.000185157	-0.000452007	0.00484637	60_76
meta_Xin_SRX1772701_age60_nonT2D8_genderM_beta.txt	727105	5086	5.35584	NA	NA	NA	Male	60	NA	NA	NA	meta	50-76	Old Adult	healthy	Drigo	X8	Xin	27.3	overweight	0	0	0	0	0	Beta	0	0	-0.00270685	-0.00053219	-0.00283374	-0.00329955	2.1e-05	-0.000669303	0.000309269	0.00042902	0.00216826	0.00128339	-4.11e-05	0.00309798	0.000222835	0.00301217	-0.000511094	-0.00276328	0.00118733	7.04e-05	5.28e-05	0.0047182	60_76
meta_Xin_SRX1772702_age60_nonT2D8_genderM_beta.txt	2836993	4806	8.09006	NA	NA	NA	Male	60	NA	NA	NA	meta	50-76	Old Adult	healthy	Drigo	X8	Xin	27.3	overweight	0	0	0	1	0	Beta	1	1	-0.00285257	-0.00129452	-0.00241147	0.000221304	-0.000418581	-0.000443389	0.00123978	0.000961247	0.00300029	0.0013389	0.000373379	-0.00120028	1.87e-05	-0.000377882	-0.0047458	-0.00419355	0.000477629	-0.00049576	0.00303714	0.0013452	60_76
meta_Xin_SRX1772703_age60_nonT2D8_genderM_beta.txt	408756	2755	8.08178	NA	NA	NA	Male	60	NA	NA	NA	meta	50-76	Old Adult	healthy	Drigo	X8	Xin	27.3	overweight	0	0	0	10	0	Beta	10	10	-0.00220578	0.00119332	-0.00319951	-0.00317791	0.000662259	0.000506422	-0.00022222	0.00404825	0.00265805	0.00104159	-0.000168749	-0.000963408	0.00225374	-0.00670622	-0.00220013	0.00970558	0.00107065	-0.000490567	-0.00171937	-0.00761963	60_76
meta_Xin_SRX1772704_age60_nonT2D8_genderM_beta.txt	311223	3428	2.42652	NA	NA	NA	Male	60	NA	NA	NA	meta	50-76	Old Adult	healthy	Drigo	X8	Xin	27.3	overweight	0	0	0	10	0	Beta	10	10	-0.00261083	0.000183203	-0.00250286	-0.00421952	0.000626463	-0.000420322	0.000107938	0.00307027	0.00576531	0.0025786	-0.000155432	0.00828189	0.00496963	0.00445352	-0.000251045	0.00271672	0.000571925	-0.000905237	-0.000336073	-0.00125914	60_76
meta_Xin_SRX1772705_age24_nonT2D9_genderF_beta.txt	770103	3719	19.3935	NA	NA	NA	Female	24	NA	NA	NA	meta	20-49	Adult	healthy	Drigo	X9	Xin	25.4	overweight	0	0	0	0	0	Beta	0	0	-0.00283755	1.32e-05	-0.00366067	-0.00368315	0.000302436	-0.000838966	-9.88e-05	0.00156688	0.00404236	0.0020387	-0.000219178	0.00270981	0.00241085	0.00117504	-0.0061472	0.00139397	-0.00127058	-0.000304237	0.00496398	-0.000924118	20_29
meta_Xin_SRX1772706_age24_nonT2D9_genderF_beta.txt	849316	4156	10.9686	NA	NA	NA	Female	24	NA	NA	NA	meta	20-49	Adult	healthy	Drigo	X9	Xin	25.4	overweight	0	0	0	0	0	Beta	0	0	-0.00286388	0.000660311	-0.0041378	-0.00444618	0.000655577	0.00220157	-1.51e-05	0.00189899	0.00483886	0.00243544	-0.000374451	0.00365543	0.00252342	0.00939565	0.00133369	0.00280329	0.00212771	-1.59e-05	0.00356229	-0.0151967	20_29
meta_Xin_SRX1772707_age24_nonT2D9_genderF_beta.txt	830116	3914	12.7192	NA	NA	NA	Female	24	NA	NA	NA	meta	20-49	Adult	healthy	Drigo	X9	Xin	25.4	overweight	0	0	0	0	0	Beta	0	0	-0.00158615	-0.00046706	-0.00297816	-0.00237349	0.00022081	-0.000606406	6.89e-05	0.00153704	0.00234883	0.00120181	0.00014759	-0.000275443	0.000238782	-0.000986145	-0.0017249	-0.000977305	0.00164795	-0.000380411	-0.000685258	0.00394008	20_29
meta_Xin_SRX1772708_age24_nonT2D9_genderF_beta.txt	1058271	4334	1.61658	NA	NA	NA	Female	24	NA	NA	NA	meta	20-49	Adult	healthy	Drigo	X9	Xin	25.4	overweight	0	0	0	0	0	Beta	0	0	-0.00278753	-0.000186236	-0.00355935	-0.00298915	0.000255677	-0.00126745	-0.000365469	0.000191189	0.000575737	0.000719253	-9.2e-05	0.00214755	-0.000108666	-0.00259935	-0.00480845	-0.000986213	0.000210357	9.02e-05	0.0010004	0.00125609	20_29
meta_Xin_SRX1772709_age24_nonT2D9_genderF_beta.txt	802717	4523	3.94133	NA	NA	NA	Female	24	NA	NA	NA	meta	20-49	Adult	healthy	Drigo	X9	Xin	25.4	overweight	0	0	0	1	0	Beta	1	1	-0.00294041	-0.00015354	-0.00373607	-0.00375778	0.00015608	-0.00152541	-0.00024416	0.000499787	0.00223685	0.00148101	-0.000207295	0.00347398	-0.000664276	-0.00577686	-0.0121074	-0.000397214	-0.00290745	-0.000197239	0.0102096	0.000611837	20_29
meta_Xin_SRX1772710_age24_nonT2D9_genderF_beta.txt	463561	3546	11.3472	NA	NA	NA	Female	24	NA	NA	NA	meta	20-49	Adult	healthy	Drigo	X9	Xin	25.4	overweight	0	0	0	0	0	Beta	0	0	-0.00257482	-6.09e-05	-0.0023298	-0.0038155	0.000246174	0.000111075	0.000895266	0.00201718	0.00424105	0.00185746	0.000231037	-0.000394454	0.00144537	0.00125617	-0.000484066	0.000418909	0.000439825	-0.000540231	-0.000967992	0.00198462	20_29
meta_Xin_SRX1772711_age24_nonT2D9_genderF_beta.txt	1079585	4403	3.5225	NA	NA	NA	Female	24	NA	NA	NA	meta	20-49	Adult	healthy	Drigo	X9	Xin	25.4	overweight	0	0	0	1	0	Beta	1	1	-0.0027864	-0.000329543	-0.003623	-0.0022274	0.000107042	-0.000645583	0.000100018	0.000451828	0.002079	0.00127505	9.07e-05	-0.000558127	-0.00149007	-0.00140917	-0.00771998	-0.00398449	1.25e-05	0.000168306	0.00912133	-0.000300696	20_29
meta_Xin_SRX1772712_age43_nonT2D10_genderM_beta.txt	815970	5021	8.83841	NA	NA	NA	Male	43	NA	NA	NA	meta	20-49	Adult	healthy	Drigo	X10	Xin	31.7	overweight	0	0	0	10	0	Beta	10	10	-0.00271631	0.000112186	-0.00357394	-0.00310462	0.000387179	0.00201334	0.000203142	0.000740687	0.00293248	0.0014851	0.000215847	-0.0040831	-0.00150507	0.00390224	-0.000244265	0.000172851	0.00124953	0.000147924	0.00194205	-0.00792597	40_49
meta_Xin_SRX1772713_age43_nonT2D10_genderM_beta.txt	542996	3325	7.64507	NA	NA	NA	Male	43	NA	NA	NA	meta	20-49	Adult	healthy	Drigo	X10	Xin	31.7	overweight	0	0	0	2	0	Beta	2	2	-0.00247075	0.000481779	-0.00252769	-0.00369733	0.000270097	-6.36e-05	0.000568264	0.00264595	0.00430512	0.00132708	0.000279416	-0.005222	0.000477653	-0.00137295	0.000885293	-0.000342222	0.000800048	0.000306971	-0.00451362	0.00683833	40_49
meta_Xin_SRX1772714_age43_nonT2D10_genderM_beta.txt	761336	3239	9.35753	NA	NA	NA	Male	43	NA	NA	NA	meta	20-49	Adult	healthy	Drigo	X10	Xin	31.7	overweight	0	0	11	0	11	Beta	0	0	-0.000607379	0.00742976	0.0034196	-0.00415001	0.000468496	0.00147246	0.0004017	0.00410675	0.00489781	0.00243167	-0.00034345	0.00125436	0.00309672	-0.0109332	0.00998234	0.000513729	-0.00185028	-0.000101902	-0.00438756	-0.000411705	40_49
meta_Xin_SRX1772715_age43_nonT2D10_genderM_beta.txt	578771	2807	2.65424	NA	NA	NA	Male	43	NA	NA	NA	meta	20-49	Adult	healthy	Drigo	X10	Xin	31.7	overweight	0	0	11	9	11	Beta	9	9	-0.00138912	0.00338995	-0.000408985	-0.00463406	0.00069683	0.00129809	0.000663807	0.00890312	0.00354952	0.000641519	-0.000329945	0.000173098	0.00463462	-0.0110043	0.00357231	0.00452092	0.00727586	0.000431543	-0.00875206	-0.00642427	40_49
meta_Xin_SRX1772716_age43_nonT2D10_genderM_beta.txt	999284	3737	12.2221	NA	NA	NA	Male	43	NA	NA	NA	meta	20-49	Adult	healthy	Drigo	X10	Xin	31.7	overweight	0	0	0	0	0	Beta	0	0	-0.00245945	0.000796799	-0.00230387	-0.00455005	0.000342057	-0.00024029	0.00057644	0.00315382	0.00503101	0.00166893	-5.19e-06	-0.00219586	0.00124329	-0.00535796	-0.00140577	0.00172151	-0.00050072	7.97e-05	-0.00471093	0.00464962	40_49
meta_Xin_SRX1772718_age43_nonT2D10_genderM_beta.txt	575507	3664	6.42599	NA	NA	NA	Male	43	NA	NA	NA	meta	20-49	Adult	healthy	Drigo	X10	Xin	31.7	overweight	0	0	0	2	0	Beta	2	2	-0.00227238	8.75e-05	-0.00302442	-0.00307646	0.000299102	-0.000255238	0.00023137	0.00179937	0.00304466	0.00128568	0.000182324	-0.0025147	-0.000692325	-4.38e-05	-0.000135184	-0.00161804	0.00161044	0.000166692	-0.00184666	0.00563807	40_49
meta_Xin_SRX1772719_age43_nonT2D10_genderM_beta.txt	892892	3178	7.28425	NA	NA	NA	Male	43	NA	NA	NA	meta	20-49	Adult	healthy	Drigo	X10	Xin	31.7	overweight	0	0	0	10	0	Beta	10	10	-0.000658247	0.00157792	-0.00401143	-0.000828766	0.000897784	0.0184472	-0.000115813	-0.000515914	-0.00116283	-0.000105505	0.000112808	-0.0060222	-0.00182054	0.00733472	0.00916315	-0.000277334	0.0143199	0.00117859	0.0106033	-0.0845821	40_49
meta_Xin_SRX1772720_age43_nonT2D10_genderM_beta.txt	388376	3428	7.19318	NA	NA	NA	Male	43	NA	NA	NA	meta	20-49	Adult	healthy	Drigo	X10	Xin	31.7	overweight	0	0	0	2	0	Beta	2	2	-0.00266353	4.11e-05	-0.00276977	-0.00337865	0.000184242	-0.000235075	0.000498989	0.00181989	0.003737	0.00136743	0.000330851	-0.00429662	-0.00115666	-0.00173233	-0.00145483	-0.00260866	0.000678872	0.000360824	-0.0014844	0.00737616	40_49
meta_Xin_SRX1772722_age43_nonT2D10_genderM_beta.txt	343299	4225	2.61633	NA	NA	NA	Male	43	NA	NA	NA	meta	20-49	Adult	healthy	Drigo	X10	Xin	31.7	overweight	0	0	0	1	0	Beta	1	1	-0.00230546	0.000794749	-0.00237565	-0.00327125	0.000310265	0.00389366	0.000609126	0.00172584	0.00252941	0.001336	0.000124001	-0.00139323	-0.00137166	-0.000140249	0.00159925	-0.00121563	0.00381169	0.000461116	-1.42e-05	-0.00950257	40_49
meta_Xin_SRX1772723_age43_nonT2D10_genderM_beta.txt	551129	4623	7.42963	NA	NA	NA	Male	43	NA	NA	NA	meta	20-49	Adult	healthy	Drigo	X10	Xin	31.7	overweight	0	0	0	11	0	Beta	11	11	-0.00224414	-0.000515944	-0.00303854	-0.00258225	4.08e-05	-0.000455482	0.000593637	0.000380824	0.0025229	0.00115249	0.000479406	-0.00272016	-0.00459838	-0.000406856	-0.00214198	-0.00935082	0.00217707	0.000662777	0.00307991	0.0116312	40_49
meta_Xin_SRX1772724_age43_nonT2D10_genderM_beta.txt	987941	2099	4.29034	NA	NA	NA	Male	43	NA	NA	NA	meta	20-49	Adult	healthy	Drigo	X10	Xin	31.7	overweight	0	0	11	10	11	Beta	10	10	-0.00121877	0.00456007	0.000208536	-0.00422686	0.000705111	0.00603455	0.000675207	0.00553859	0.00426937	0.00167798	-0.000174939	-0.00251374	0.00334872	-0.00416328	0.0085891	0.00404547	0.00432001	1.98e-05	-0.00347534	-0.0125767	40_49
meta_Xin_SRX1772725_age43_nonT2D10_genderM_beta.txt	523461	3560	7.6525	NA	NA	NA	Male	43	NA	NA	NA	meta	20-49	Adult	healthy	Drigo	X10	Xin	31.7	overweight	0	0	0	0	0	Beta	0	0	-0.00253725	-0.000263257	-0.00268003	-0.00294173	0.000246232	-0.000209895	0.00036353	0.00161397	0.00328284	0.00125271	0.000228637	-0.0053003	-0.000952768	-0.000157529	-0.000889665	-0.00184886	0.000818208	9.84e-05	-0.00115732	0.00708765	40_49
meta_Xin_SRX1772727_age43_nonT2D10_genderM_beta.txt	240483	3958	9.00547	NA	NA	NA	Male	43	NA	NA	NA	meta	20-49	Adult	healthy	Drigo	X10	Xin	31.7	overweight	0	0	0	1	0	Beta	1	1	-0.00263818	-0.000359166	-0.00348643	-0.0024085	0.000186844	6.46e-06	9.91e-05	-0.000569075	0.000737354	0.000658229	0.000357597	-0.00211487	-0.00617156	0.000947193	-0.000142313	-0.00814564	0.0029785	0.000710616	0.00178392	0.00539281	40_49
meta_Xin_SRX1772728_age43_nonT2D10_genderM_beta.txt	1131804	4348	3.18966	NA	NA	NA	Male	43	NA	NA	NA	meta	20-49	Adult	healthy	Drigo	X10	Xin	31.7	overweight	0	0	0	2	0	Beta	2	2	-0.00281929	-0.000776268	-0.00331272	-0.000879509	2.75e-06	-0.000136392	0.000652008	-0.000272062	0.00134194	0.000789924	0.000519294	-0.00523722	-0.00249267	0.00268614	-0.00277352	-0.00650018	0.00136666	0.000117005	0.00611641	0.00421556	40_49
meta_Xin_SRX1772729_age43_nonT2D10_genderM_beta.txt	653864	3840	10.2957	NA	NA	NA	Male	43	NA	NA	NA	meta	20-49	Adult	healthy	Drigo	X10	Xin	31.7	overweight	0	0	0	0	0	Beta	0	0	-0.00270961	-0.000294251	-0.00303222	-0.00148866	0.000349773	0.000162879	0.000357484	0.00182223	0.00341528	0.00145497	0.000175361	-0.00382704	0.00185542	0.000355533	-0.00299976	0.000819134	0.000282668	-6.74e-05	0.00042851	-0.00220371	40_49
meta_Xin_SRX1772730_age43_nonT2D10_genderM_beta.txt	648645	4306	12.7846	NA	NA	NA	Male	43	NA	NA	NA	meta	20-49	Adult	healthy	Drigo	X10	Xin	31.7	overweight	0	0	0	0	0	Beta	0	0	-0.00254784	-0.000286633	-0.00255253	-0.00218431	3.4e-05	-0.000175509	0.000619471	0.00171691	0.00357964	0.00146069	9.29e-05	-0.00149349	-4.83e-05	-0.00131203	-0.00217683	-0.00239603	0.000951026	0.000143297	-0.00111884	0.00284286	40_49
meta_Xin_SRX1772731_age43_nonT2D10_genderM_beta.txt	1140973	4105	14.6264	NA	NA	NA	Male	43	NA	NA	NA	meta	20-49	Adult	healthy	Drigo	X10	Xin	31.7	overweight	0	0	0	0	0	Beta	0	0	-0.00277335	-0.000327557	-0.0036501	-0.00203776	0.000228182	-0.00069703	-4.83e-05	0.00050036	0.00169529	0.000946419	0.000266544	-0.00265922	-0.00186437	0.00104175	-0.00108207	-0.00339742	0.00138729	0.000125094	0.000229832	0.00728642	40_49
meta_Xin_SRX1772732_age43_nonT2D10_genderM_beta.txt	1050236	4443	8.97449	NA	NA	NA	Male	43	NA	NA	NA	meta	20-49	Adult	healthy	Drigo	X10	Xin	31.7	overweight	0	0	0	1	0	Beta	1	1	-0.00281618	-0.000763185	-0.00334617	-0.00144885	3.14e-05	-0.00038569	0.000309638	-3.5e-05	0.0015475	0.000898503	0.000463506	-0.00258462	-0.00434418	0.00101176	-0.00142819	-0.00845147	0.0026144	0.000577255	0.0027021	0.00854377	40_49
meta_Xin_SRX1772733_age43_nonT2D10_genderM_beta.txt	1730183	4010	15.9075	NA	NA	NA	Male	43	NA	NA	NA	meta	20-49	Adult	healthy	Drigo	X10	Xin	31.7	overweight	0	0	0	0	0	Beta	0	0	-0.00256078	0.000105423	-0.00288251	-0.00384421	0.000428427	-0.000206093	0.000285266	0.00238856	0.00561192	0.00234046	-5.91e-05	0.00161322	0.00409981	0.00403331	-0.00200045	0.000442812	-0.000107339	-0.000436228	0.000177584	0.00020276	40_49
meta_Xin_SRX1772734_age43_nonT2D10_genderM_beta.txt	732749	3390	6.21124	NA	NA	NA	Male	43	NA	NA	NA	meta	20-49	Adult	healthy	Drigo	X10	Xin	31.7	overweight	0	0	0	2	0	Beta	2	2	-0.00241513	-5.11e-05	-0.00366705	-0.000698148	0.000304615	0.00109651	1.73e-05	0.000951789	0.00118107	0.000644727	0.00029818	-0.00537272	0.000244398	0.00272726	0.000325289	-0.0013469	0.00296135	0.000284764	0.00152275	-0.00510413	40_49
meta_Xin_SRX1772735_age43_nonT2D10_genderM_beta.txt	949346	4518	10.5273	NA	NA	NA	Male	43	NA	NA	NA	meta	20-49	Adult	healthy	Drigo	X10	Xin	31.7	overweight	0	0	0	1	0	Beta	1	1	-0.0028374	-0.000605194	-0.00368136	-0.000932848	8.33e-05	-0.000556891	1.41e-05	-0.000420897	0.000635514	0.000619014	0.000362959	-0.00207993	-0.00421787	0.00112888	-0.00123025	-0.00740825	0.00249725	0.000480816	0.0024881	0.00704614	40_49
meta_Xin_SRX1772736_age43_nonT2D10_genderM_beta.txt	804100	2927	8.22628	NA	NA	NA	Male	43	NA	NA	NA	meta	20-49	Adult	healthy	Drigo	X10	Xin	31.7	overweight	0	0	0	0	0	Beta	0	0	-0.00261048	0.00066621	-0.0030118	-0.0040488	0.000452174	-0.000340202	0.000141116	0.0024325	0.00349774	0.00126024	0.000134388	-0.00328772	-0.000806948	-0.00334174	-0.000796145	0.00117292	0.000249359	3.78e-05	-0.00308874	0.00616839	40_49
meta_Xin_SRX1772737_age43_nonT2D10_genderM_beta.txt	642909	4315	9.35851	NA	NA	NA	Male	43	NA	NA	NA	meta	20-49	Adult	healthy	Drigo	X10	Xin	31.7	overweight	0	0	0	0	0	Beta	0	0	-0.00272703	0.00101233	-0.00277878	-0.00410188	0.000378174	-0.000213556	0.000449494	0.00191436	0.00512848	0.001298	0.000328549	-0.00668738	-0.00101706	-0.00180166	0.00126486	-0.00248489	-0.00124442	0.000344745	-0.00384125	0.0100807	40_49
meta_Xin_SRX1772738_age31_nonT2D11_genderF_beta.txt	567156	3422	7.80876	NA	NA	NA	Female	31	NA	NA	NA	meta	20-49	Adult	healthy	Drigo	X11	Xin	28.7	overweight	0	0	0	0	0	Beta	0	0	-0.00239632	-0.000201616	-0.00209169	-0.00364631	0.000387015	-0.000454037	0.000434417	0.00175336	0.00284653	0.00130956	4.99e-06	0.000785544	0.000267209	-0.00395035	-0.00238543	4.97e-05	0.0005509	-0.000304262	-0.00279012	0.00207391	30_39
meta_Xin_SRX1772739_age31_nonT2D11_genderF_beta.txt	933806	5046	1.08297	NA	NA	NA	Female	31	NA	NA	NA	meta	20-49	Adult	healthy	Drigo	X11	Xin	28.7	overweight	0	0	0	9	0	Beta	9	9	-0.00292051	-0.000138321	-0.00412454	-0.00253701	0.000445091	-0.00167612	-0.00126443	-0.00289105	-0.00458505	-0.00119201	-0.000106062	0.00257535	0.00274201	0.00342084	0.00126415	-0.00399238	0.00205139	0.000331763	-0.00122772	0.0030057	30_39
meta_Xin_SRX1772740_age31_nonT2D11_genderF_beta.txt	465058	4709	5.37451	NA	NA	NA	Female	31	NA	NA	NA	meta	20-49	Adult	healthy	Drigo	X11	Xin	28.7	overweight	0	0	0	1	0	Beta	1	1	-0.00266569	-0.000427696	-0.00278377	-0.00350637	6.43e-05	-0.000874245	0.000588755	0.000694164	0.00277978	0.00151454	-4.41e-05	0.00384808	-2.02e-05	0.00171752	-0.0026696	-0.00250865	0.000414466	-0.000192775	0.00226813	0.0035815	30_39
meta_Xin_SRX1772741_age31_nonT2D11_genderF_beta.txt	469915	4545	5.9019	NA	NA	NA	Female	31	NA	NA	NA	meta	20-49	Adult	healthy	Drigo	X11	Xin	28.7	overweight	0	0	0	0	0	Beta	0	0	-0.00259277	-0.000280704	-0.00335415	-0.00288106	0.000213423	-0.00114414	-0.000585109	-0.000705868	-0.000756373	0.000246909	-2.08e-05	0.00164953	-0.00252065	-0.000735701	-0.00113439	-0.00121821	0.000777461	2.37e-05	-0.000713774	0.00391929	30_39
meta_Xin_SRX1772742_age31_nonT2D11_genderF_beta.txt	1178785	3389	11.0098	NA	NA	NA	Female	31	NA	NA	NA	meta	20-49	Adult	healthy	Drigo	X11	Xin	28.7	overweight	0	0	0	4	0	Beta	4	4	-0.00200094	-0.00066099	-0.00293582	-0.00233394	0.000106306	-0.000660649	1.25e-05	0.000674843	0.00163213	0.000909478	0.000425466	-0.00141999	-0.00217794	-0.000449872	-0.0012031	-0.00427473	0.00205578	9.54e-05	-7.02e-05	0.0071882	30_39
meta_Xin_SRX1772743_age31_nonT2D11_genderF_beta.txt	625938	4707	4.45493	NA	NA	NA	Female	31	NA	NA	NA	meta	20-49	Adult	healthy	Drigo	X11	Xin	28.7	overweight	0	0	0	1	0	Beta	1	1	-0.00275377	-0.000269785	-0.00307762	-0.00371295	0.000129469	-0.000828179	0.000334408	0.000849492	0.00337533	0.00178412	-0.000269644	0.00636264	0.00151377	0.00519667	-0.000407678	-0.0028475	0.0011319	2.51e-05	0.000760268	0.00376745	30_39
meta_Xin_SRX1772744_age31_nonT2D11_genderF_beta.txt	559366	4705	4.97656	NA	NA	NA	Female	31	NA	NA	NA	meta	20-49	Adult	healthy	Drigo	X11	Xin	28.7	overweight	0	0	0	1	0	Beta	1	1	-0.00273006	-5.26e-05	-0.00269777	-0.00433898	0.000228845	-0.000960079	2.31e-05	0.000724354	0.00266089	0.00144504	-0.000225338	0.00566587	0.000311906	0.00179317	0.000348398	-0.00165109	0.000618017	0.000175216	-0.00234818	0.00437868	30_39
meta_Xin_SRX1772745_age31_nonT2D11_genderF_beta.txt	1211751	3805	10.7877	NA	NA	NA	Female	31	NA	NA	NA	meta	20-49	Adult	healthy	Drigo	X11	Xin	28.7	overweight	0	0	0	1	0	Beta	1	1	-0.00268891	0.000134979	-0.00309255	-0.00449467	0.000248056	-0.00125303	-0.000218919	0.0014061	0.00399083	0.00197134	-0.000543327	0.00861659	0.00300071	0.0029771	-0.0015115	-0.00188061	0.000605714	0.00020704	-0.00151902	0.00254836	30_39
meta_Xin_SRX1772746_age31_nonT2D11_genderF_beta.txt	693264	3753	9.15452	NA	NA	NA	Female	31	NA	NA	NA	meta	20-49	Adult	healthy	Drigo	X11	Xin	28.7	overweight	0	0	0	1	0	Beta	1	1	-0.00294141	0.000540846	-0.00346871	-0.00476102	0.000495403	-0.00149972	-0.00048117	0.000599538	0.0019475	0.000929246	-0.000323746	0.00530386	0.00138545	-0.00352812	-0.00149537	-0.00537256	0.00169154	0.00124312	-0.00823062	0.00221998	30_39
meta_Xin_SRX1772748_age31_nonT2D11_genderF_beta.txt	1316445	4087	4.21755	NA	NA	NA	Female	31	NA	NA	NA	meta	20-49	Adult	healthy	Drigo	X11	Xin	28.7	overweight	0	0	0	0	0	Beta	0	0	-0.00252968	0.000678207	-0.00263866	-0.00438356	0.000278518	-0.000641172	0.000288045	0.00219434	0.0043345	0.00140769	3.48e-05	-0.0018437	-0.000195049	-0.00595341	-0.00243495	-0.00107372	-0.000778036	0.000462542	-0.00477169	0.00619445	30_39
meta_Xin_SRX1772750_age56_nonT2D12_genderM_beta.txt	952055	4032	14.0447	NA	NA	NA	Male	56	NA	NA	NA	meta	50-76	Old Adult	healthy	Drigo	X12	Xin	22.8	normal	0	0	0	0	0	Beta	0	0	-0.00282164	-0.000329238	-0.00319243	-0.00287875	7.41e-05	-0.000795947	2.65e-05	0.00134775	0.00307812	0.00159467	9.53e-05	0.000789203	-0.000478887	-0.00318604	-0.00685809	0.000875403	-0.00129137	-0.000384062	0.00464378	0.00135078	50_59
meta_Xin_SRX1772751_age56_nonT2D12_genderM_beta.txt	1183452	3949	10.9674	NA	NA	NA	Male	56	NA	NA	NA	meta	50-76	Old Adult	healthy	Drigo	X12	Xin	22.8	normal	0	0	0	0	0	Beta	0	0	-0.00266386	0.000161227	-0.00308009	-0.00380629	0.000276272	-0.000123915	0.000302376	0.00232889	0.00446799	0.00189234	0.000169824	-0.00379502	0.000962347	-0.000726808	-0.0037183	0.00317483	-0.00106575	-0.000328363	0.0007957	0.0011416	50_59
meta_Xin_SRX1772752_age56_nonT2D12_genderM_beta.txt	946804	4425	8.00762	NA	NA	NA	Male	56	NA	NA	NA	meta	50-76	Old Adult	healthy	Drigo	X12	Xin	22.8	normal	0	0	0	0	0	Beta	0	0	-0.002756	-0.000347781	-0.00322003	-0.00338031	0.000295369	-0.00124229	-0.000647908	-0.000270629	-0.000316464	0.000452196	-3.14e-05	0.00388361	-0.000777896	-0.00125016	-0.00186546	0.00147575	-3.56e-05	-5.68e-05	-0.000930456	0.00243271	50_59
meta_Xin_SRX1772753_age56_nonT2D12_genderM_beta.txt	862645	4214	10.8784	NA	NA	NA	Male	56	NA	NA	NA	meta	50-76	Old Adult	healthy	Drigo	X12	Xin	22.8	normal	0	0	0	0	0	Beta	0	0	-0.00294563	-0.00170623	-0.00118293	-0.00264281	-0.000324556	-0.00101141	0.000568472	0.00140069	0.00294264	0.0014198	0.00057804	0.00271637	0.000172712	-0.00406395	-0.00486222	0.000357878	-0.000903064	-7.22e-05	0.000673801	0.00310328	50_59
meta_Xin_SRX1772754_age56_nonT2D12_genderM_beta.txt	1425658	3320	10.0589	NA	NA	NA	Male	56	NA	NA	NA	meta	50-76	Old Adult	healthy	Drigo	X12	Xin	22.8	normal	0	0	0	0	0	Beta	0	0	-0.00268151	-7.87e-05	-0.00250314	-0.00414607	0.000281236	-0.000751412	0.000187201	0.00244111	0.00464006	0.00206028	7.93e-05	0.00277189	0.00164811	-0.00508633	-0.0071488	0.000121628	-0.000816369	-0.000363945	0.00172292	-0.000200974	50_59
meta_Xin_SRX1772755_age56_nonT2D12_genderM_beta.txt	1921635	4482	9.95762	NA	NA	NA	Male	56	NA	NA	NA	meta	50-76	Old Adult	healthy	Drigo	X12	Xin	22.8	normal	0	0	0	0	0	Beta	0	0	-0.00260297	-0.000564353	-0.00314567	-0.00231505	-0.000308177	-0.00115392	-0.000555909	-0.000399171	-0.00048911	0.000259959	-0.00019941	0.000366173	-0.001933	-0.00104585	-0.00150066	-0.00221379	0.00119732	-3.83e-05	-0.000477418	0.00480166	50_59
meta_Xin_SRX1772756_age56_nonT2D12_genderM_beta.txt	1059958	4221	13.9115	NA	NA	NA	Male	56	NA	NA	NA	meta	50-76	Old Adult	healthy	Drigo	X12	Xin	22.8	normal	0	0	0	0	0	Beta	0	0	-0.00288484	-0.000277571	-0.00309059	-0.00444601	-0.000175829	-0.00149686	-0.000524675	0.00129194	0.00268182	0.00160836	-0.000319658	0.00473318	0.000294304	-0.00674195	-0.0103963	0.00446215	-0.00351146	-0.000440735	0.00620893	-2.04e-05	50_59
meta_Xin_SRX1772757_age56_nonT2D12_genderM_beta.txt	1462257	5258	6.5376	NA	NA	NA	Male	56	NA	NA	NA	meta	50-76	Old Adult	healthy	Drigo	X12	Xin	22.8	normal	0	0	0	0	0	Beta	0	0	-0.0027329	-0.000408341	-0.00263815	-0.00371968	5.54e-06	-0.000621528	0.000780242	0.00106252	0.0028935	0.00142712	0.000340791	0.000127394	-0.00315381	-0.00277236	-0.00329957	-0.0038476	0.000821461	0.000311805	0.00145448	0.00712981	50_59
meta_Xin_SRX1772758_age56_nonT2D12_genderM_beta.txt	898800	4334	12.7715	NA	NA	NA	Male	56	NA	NA	NA	meta	50-76	Old Adult	healthy	Drigo	X12	Xin	22.8	normal	0	0	0	0	0	Beta	0	0	-0.00274408	-0.000239518	-0.00255307	-0.00394007	8.8e-05	-0.000894948	0.000346547	0.000948595	0.00277054	0.00139031	0.000299855	0.00117737	-0.00421517	-0.00364985	-0.00302094	-0.00426931	0.000641056	0.000416525	0.000562763	0.00762058	50_59
meta_Xin_SRX1772759_age56_nonT2D12_genderM_beta.txt	1102629	5223	8.77024	NA	NA	NA	Male	56	NA	NA	NA	meta	50-76	Old Adult	healthy	Drigo	X12	Xin	22.8	normal	0	0	0	0	0	Beta	0	0	-0.00262057	-0.000452385	-0.0027303	-0.0032427	-8.59e-06	-0.00063088	0.000188302	0.00163579	0.00308117	0.0014905	0.000281844	-1.67e-05	-0.00108088	-0.0027144	-0.00357838	-0.00124303	0.000660144	-9.71e-05	0.000828556	0.00446724	50_59
meta_Xin_SRX1772760_age56_nonT2D12_genderM_beta.txt	1103229	4279	7.19819	NA	NA	NA	Male	56	NA	NA	NA	meta	50-76	Old Adult	healthy	Drigo	X12	Xin	22.8	normal	0	0	0	0	0	Beta	0	0	-0.00276924	-0.000837922	-0.00303653	-0.00163418	-0.000151872	-0.000780865	9.06e-05	0.000890831	0.00192763	0.00109202	0.000283357	-0.000751787	-0.00192595	-0.00127484	-0.00357206	-0.00372857	0.00152706	3.76e-05	0.00268875	0.00502377	50_59
meta_Xin_SRX1772761_age56_nonT2D12_genderM_beta.txt	700436	4784	9.2831	NA	NA	NA	Male	56	NA	NA	NA	meta	50-76	Old Adult	healthy	Drigo	X12	Xin	22.8	normal	0	0	0	0	0	Beta	0	0	-0.00270964	-9.83e-05	-0.00276722	-0.00407113	0.00011975	-0.000894852	0.000266621	0.00132371	0.00302826	0.00152043	0.000109337	0.00133861	-0.00229486	-0.00462004	-0.00474502	-0.00151137	-0.000319263	4.62e-05	0.00146897	0.00532696	50_59
meta_Xin_SRX1772762_age56_nonT2D12_genderM_beta.txt	1291823	3588	7.17276	NA	NA	NA	Male	56	NA	NA	NA	meta	50-76	Old Adult	healthy	Drigo	X12	Xin	22.8	normal	0	0	0	1	0	Beta	1	1	-0.00295447	-0.00146095	-0.00217923	-0.00239846	-0.000138054	-0.000794147	0.000595894	6.11e-05	0.00189032	0.00106283	0.00077181	-0.000889051	-0.00307649	-0.00197771	-0.00635219	-0.00855806	0.00119836	0.000186009	0.00644789	0.00476572	50_59
meta_Xin_SRX1772763_age56_nonT2D12_genderM_beta.txt	715915	4232	12.5953	NA	NA	NA	Male	56	NA	NA	NA	meta	50-76	Old Adult	healthy	Drigo	X12	Xin	22.8	normal	0	0	0	0	0	Beta	0	0	-0.00298716	-0.000754439	-0.00355265	-0.00169738	-9.53e-05	-0.000814663	0.000302234	-9.57e-05	0.00163688	0.00119407	0.00016184	-0.000500099	-0.00231241	-0.00133114	-0.00946402	-0.00610255	-9.67e-05	7.55e-05	0.0133167	0.000204406	50_59
meta_Xin_SRX1772764_age56_nonT2D12_genderM_beta.txt	937688	3583	14.8201	NA	NA	NA	Male	56	NA	NA	NA	meta	50-76	Old Adult	healthy	Drigo	X12	Xin	22.8	normal	0	0	0	0	0	Beta	0	0	-0.0024852	0.000471101	-0.00266649	-0.00458411	0.000340436	-0.000570421	0.000179258	0.00238503	0.00381711	0.00174193	-7.15e-05	0.00210313	-0.000254367	-0.00490461	-0.00343678	0.0018798	-0.000196118	-7.17e-05	-0.00105188	0.00165035	50_59
meta_Xin_SRX1772765_age56_nonT2D12_genderM_beta.txt	1126027	3574	15.044	NA	NA	NA	Male	56	NA	NA	NA	meta	50-76	Old Adult	healthy	Drigo	X12	Xin	22.8	normal	0	0	0	0	0	Beta	0	0	-0.002303	0.00198421	-0.0023228	-0.00589057	0.000663312	-0.000248126	9.36e-05	0.00477089	0.00505068	0.00204748	-0.00040262	0.00370264	0.00245779	-0.00869511	-0.00168074	0.00681403	0.000331662	-0.000217021	-0.00403477	-0.0016561	50_59
meta_Xin_SRX1772766_age56_nonT2D12_genderM_beta.txt	783703	3764	10.9492	NA	NA	NA	Male	56	NA	NA	NA	meta	50-76	Old Adult	healthy	Drigo	X12	Xin	22.8	normal	0	0	0	0	0	Beta	0	0	-0.00174325	0.000278752	-0.00295202	-0.00349951	0.000379367	-0.000613203	-3.49e-05	0.00197044	0.00227373	0.0010841	4.79e-05	-0.000268425	-0.0020562	-0.00316447	-4.59e-05	0.00182491	0.00124858	-3.97e-05	-0.00339473	0.00415588	50_59
meta_Xin_SRX1772767_age56_nonT2D12_genderM_beta.txt	1849497	3500	6.41249	NA	NA	NA	Male	56	NA	NA	NA	meta	50-76	Old Adult	healthy	Drigo	X12	Xin	22.8	normal	0	0	0	0	0	Beta	0	0	-0.00241539	0.00041516	-0.00283518	-0.00424825	0.000306403	-0.000390438	0.000303833	0.0029375	0.00446644	0.00190605	-2.97e-05	0.00106306	0.000839802	-0.00584556	-0.00560086	-2.58e-05	0.000603331	0.000220743	0.000373939	0.000279788	50_59
meta_Xin_SRX1772768_age56_nonT2D12_genderM_beta.txt	1435200	2724	10.2197	NA	NA	NA	Male	56	NA	NA	NA	meta	50-76	Old Adult	healthy	Drigo	X12	Xin	22.8	normal	0	0	0	0	0	Beta	0	0	-0.00194105	0.00160873	-0.00205837	-0.00458583	0.000553291	0.000974978	0.000659779	0.00571737	0.00517272	0.00151094	0.000122876	-0.00469249	0.0028048	-0.00432879	0.00260671	0.00547493	0.00323774	5.77e-06	-0.00599962	-7.15e-05	50_59
meta_Xin_SRX1772769_age56_nonT2D12_genderM_beta.txt	1412604	4140	18.5443	NA	NA	NA	Male	56	NA	NA	NA	meta	50-76	Old Adult	healthy	Drigo	X12	Xin	22.8	normal	0	0	0	0	0	Beta	0	0	-0.00251876	0.000745681	-0.00330273	-0.00326963	0.000543492	-0.00104075	-0.000487746	0.00247331	0.00229992	0.00116825	-0.000390876	0.00428782	0.00277257	-0.00519049	-0.00391783	0.0069912	-0.0008482	-0.000462669	-0.000575363	-0.00120958	50_59
meta_Xin_SRX1772770_age56_nonT2D12_genderM_beta.txt	735647	4381	9.67659	NA	NA	NA	Male	56	NA	NA	NA	meta	50-76	Old Adult	healthy	Drigo	X12	Xin	22.8	normal	0	0	0	0	0	Beta	0	0	-0.00282815	-0.00132986	-0.00220463	-0.00281711	-0.00014651	-0.000917324	0.000287856	-8.83e-05	0.00135662	0.000977934	0.000664326	0.000707468	-0.00429414	-0.00189221	-0.00452137	-0.00607439	0.00102684	0.000458435	0.00366691	0.0058629	50_59
meta_Xin_SRX1772771_age56_nonT2D12_genderM_beta.txt	1024184	4682	10.4506	NA	NA	NA	Male	56	NA	NA	NA	meta	50-76	Old Adult	healthy	Drigo	X12	Xin	22.8	normal	0	0	0	0	0	Beta	0	0	-0.00294087	-0.00120427	-0.00222837	-0.00289754	-0.00040167	-0.000433729	0.00078934	0.0008549	0.00291256	0.00151714	0.000226554	0.00135989	-0.00135888	-0.00305671	-0.00658422	-0.00416111	0.000209383	9.13e-05	0.00460066	0.00316002	50_59
meta_Xin_SRX1772772_age56_nonT2D12_genderM_beta.txt	691346	3554	11.687	NA	NA	NA	Male	56	NA	NA	NA	meta	50-76	Old Adult	healthy	Drigo	X12	Xin	22.8	normal	0	0	0	0	0	Beta	0	0	-0.00227291	0.00141693	-0.00241505	-0.00507061	0.000568689	1.71e-05	0.000390916	0.00464439	0.00658932	0.00237295	-0.000299828	0.00298834	0.00496663	-0.0023636	0.000402709	0.0034129	0.00103436	2.32e-05	-0.00506395	0.000537001	50_59
meta_Xin_SRX1772773_age56_nonT2D12_genderM_beta.txt	1003414	4621	10.4315	NA	NA	NA	Male	56	NA	NA	NA	meta	50-76	Old Adult	healthy	Drigo	X12	Xin	22.8	normal	0	0	0	0	0	Beta	0	0	-0.00295919	-9.32e-05	-0.00345634	-0.00444954	0.000188965	-0.00146705	-0.000240909	0.00103188	0.00285886	0.00165197	-0.000176321	0.00383222	-0.000843887	-0.00526707	-0.00915125	0.00150101	-0.00269566	-0.000370408	0.00598166	0.00309947	50_59
meta_Xin_SRX1772775_age56_nonT2D12_genderM_beta.txt	903157	3696	3.13077	NA	NA	NA	Male	56	NA	NA	NA	meta	50-76	Old Adult	healthy	Drigo	X12	Xin	22.8	normal	0	0	0	0	0	Beta	0	0	-0.00302342	-0.00184412	-0.00170157	-0.00124169	-0.000819015	-0.000548601	0.00104851	0.00119494	0.00361607	0.00159355	0.000382562	0.000147063	-1.97e-05	-0.00279613	-0.00708974	-0.00660495	0.0006817	-0.000372112	0.00411624	0.00248628	50_59
meta_Xin_SRX1772777_age56_nonT2D12_genderM_beta.txt	1051602	3572	15.4446	NA	NA	NA	Male	56	NA	NA	NA	meta	50-76	Old Adult	healthy	Drigo	X12	Xin	22.8	normal	0	0	0	0	0	Beta	0	0	-0.00254991	0.000820897	-0.00251511	-0.00495276	0.000370557	-0.000661783	0.000326746	0.0032905	0.00494406	0.00206808	-0.000184323	0.00297865	0.00199544	-0.00806442	-0.00570039	0.00270631	-0.000921675	-7.27e-05	-0.00118216	0.000177601	50_59
meta_Xin_SRX1772778_age56_nonT2D12_genderM_beta.txt	942212	4210	7.94339	NA	NA	NA	Male	56	NA	NA	NA	meta	50-76	Old Adult	healthy	Drigo	X12	Xin	22.8	normal	0	0	0	0	0	Beta	0	0	-0.00293162	-0.000467849	-0.00326714	-0.00278828	-3.95e-05	-0.0010297	8.14e-05	0.00112979	0.00307775	0.00166714	-2.47e-05	0.00194439	-0.000269909	-0.00519733	-0.0106364	-0.000585147	-0.00203944	-0.00024788	0.00805681	-0.000275359	50_59
meta_Xin_SRX1772780_age56_nonT2D12_genderM_beta.txt	1271852	3847	5.93208	NA	NA	NA	Male	56	NA	NA	NA	meta	50-76	Old Adult	healthy	Drigo	X12	Xin	22.8	normal	0	0	0	5	0	Beta	5	5	-0.00272055	1.66e-05	-0.00359359	-0.00331144	0.000384187	-0.00170763	-0.0011638	-0.00114574	-0.00294352	-0.000531621	-0.000187992	0.00245577	-0.00236509	-0.00276358	0.000506387	0.00418693	-0.000136879	-0.000225963	-0.00418601	0.00268461	50_59
meta_Xin_SRX1772781_age56_nonT2D12_genderM_beta.txt	962024	3941	9.28079	NA	NA	NA	Male	56	NA	NA	NA	meta	50-76	Old Adult	healthy	Drigo	X12	Xin	22.8	normal	0	0	0	0	0	Beta	0	0	-0.00265681	-6.86e-05	-0.00260564	-0.00398922	8.13e-05	-0.00102759	0.00010427	0.000541557	0.00197945	0.00111924	4.1e-05	0.00137902	-0.00596591	-0.00389939	-0.00168585	-0.00250519	0.000216818	0.000367027	-0.00214106	0.00528975	50_59
meta_Xin_SRX1772782_age56_nonT2D12_genderM_beta.txt	1226417	3565	7.60058	NA	NA	NA	Male	56	NA	NA	NA	meta	50-76	Old Adult	healthy	Drigo	X12	Xin	22.8	normal	0	0	0	1	0	Beta	1	1	-0.00263845	-0.000433484	-0.00299429	-0.00184165	0.000122636	-0.000946607	-2.75e-05	0.000175637	0.000827195	0.000621963	0.000126214	-1.48e-05	-0.00386138	-0.00114483	-0.000959722	-0.00461553	0.00188765	0.00041497	-0.0006383	0.00624418	50_59
meta_Xin_SRX1772783_age56_nonT2D12_genderM_beta.txt	721722	2811	12.2213	NA	NA	NA	Male	56	NA	NA	NA	meta	50-76	Old Adult	healthy	Drigo	X12	Xin	22.8	normal	0	0	0	0	0	Beta	0	0	-0.00222465	0.00167484	-0.0016368	-0.00522113	0.000685055	0.000188839	0.000596936	0.00538126	0.00704452	0.00213547	-0.000363046	0.00114193	0.00529419	-0.00917873	-0.0014461	0.000367654	0.00168375	0.0006852	-0.00928167	-0.00198042	50_59
meta_Xin_SRX1772784_age56_nonT2D12_genderM_beta.txt	748169	4706	5.08584	NA	NA	NA	Male	56	NA	NA	NA	meta	50-76	Old Adult	healthy	Drigo	X12	Xin	22.8	normal	0	0	0	0	0	Beta	0	0	-0.00227468	-0.00031317	-0.00251398	-0.00341096	6.84e-05	-0.000609157	0.000380362	0.00124634	0.00223766	0.00118976	0.000171291	0.000780379	-0.00223035	-0.00289381	-0.00169679	-0.00156415	0.00122397	0.000164032	-0.00130127	0.00445173	50_59
meta_Xin_SRX1772785_age56_nonT2D12_genderM_beta.txt	736712	3852	10.3129	NA	NA	NA	Male	56	NA	NA	NA	meta	50-76	Old Adult	healthy	Drigo	X12	Xin	22.8	normal	0	0	0	1	0	Beta	1	1	-0.00306033	-0.00150954	-0.00260858	0.000260301	-0.000597086	-0.000842488	0.00140553	0.000451608	0.0026465	0.00124048	0.000449893	-0.000934795	-0.000608646	-0.00156785	-0.00752893	-0.00915223	0.00104696	0.000237102	0.00711684	0.00294045	50_59
meta_Xin_SRX1772786_age56_nonT2D12_genderM_beta.txt	1091864	4086	11.8537	NA	NA	NA	Male	56	NA	NA	NA	meta	50-76	Old Adult	healthy	Drigo	X12	Xin	22.8	normal	0	0	0	0	0	Beta	0	0	-0.00249719	4.09e-05	-0.00290127	-0.00338091	0.000161873	-0.000820631	0.00019108	0.00174509	0.00341744	0.00157267	1.2e-05	0.00100174	-0.000886956	-0.00618427	-0.00814046	-0.00318458	6.78e-05	0.000441118	0.00370281	0.0015962	50_59
meta_Xin_SRX1772787_age56_nonT2D12_genderM_beta.txt	815263	4889	8.27845	NA	NA	NA	Male	56	NA	NA	NA	meta	50-76	Old Adult	healthy	Drigo	X12	Xin	22.8	normal	0	0	0	1	0	Beta	1	1	-0.00237492	-0.00063174	-0.00316289	-0.00229351	0.000116819	-0.00070931	9.13e-05	0.000411239	0.00150157	0.000898201	0.000340319	-0.00169469	-0.00349979	-0.000320159	-0.001372	-0.00573148	0.00229955	0.000329548	0.0007479	0.00841151	50_59
meta_Xin_SRX1772788_age56_nonT2D12_genderM_beta.txt	832666	4723	10.1363	NA	NA	NA	Male	56	NA	NA	NA	meta	50-76	Old Adult	healthy	Drigo	X12	Xin	22.8	normal	0	0	0	0	0	Beta	0	0	-0.00321205	6.51e-05	-0.00440092	-0.00487324	0.000411333	-0.00201985	-0.000817111	0.000623112	0.00192095	0.00163496	-0.000395394	0.00588118	-0.000769086	-0.0092802	-0.0168688	0.00791123	-0.00668381	-0.00105961	0.0151944	-0.00246232	50_59
meta_Xin_SRX1772789_age56_nonT2D12_genderM_beta.txt	797630	4957	10.4609	NA	NA	NA	Male	56	NA	NA	NA	meta	50-76	Old Adult	healthy	Drigo	X12	Xin	22.8	normal	0	0	0	0	0	Beta	0	0	-0.00299098	-0.000274422	-0.00352379	-0.00393992	0.00012707	-0.00124927	-0.000205052	0.000786664	0.00233912	0.00149828	-5.94e-05	0.00227984	-0.00183618	-0.00547793	-0.00979105	0.00134822	-0.00250728	-0.000401233	0.00758581	0.00145378	50_59
meta_Xin_SRX1772790_age56_nonT2D12_genderM_beta.txt	873644	3992	3.25646	NA	NA	NA	Male	56	NA	NA	NA	meta	50-76	Old Adult	healthy	Drigo	X12	Xin	22.8	normal	0	0	0	0	0	Beta	0	0	-0.00257973	-0.000455997	-0.00285677	-0.00255298	-0.000163159	-0.000745542	-3.16e-05	0.00112222	0.00201673	0.00111724	-0.000123986	0.00101259	-0.000131868	-0.00138151	-0.00254463	-0.00141563	0.00112295	-5.93e-05	-0.000412802	0.0034201	50_59
meta_Xin_SRX1772791_age56_nonT2D12_genderM_beta.txt	2142256	3516	13.2287	NA	NA	NA	Male	56	NA	NA	NA	meta	50-76	Old Adult	healthy	Drigo	X12	Xin	22.8	normal	0	0	0	0	0	Beta	0	0	-0.00250967	0.000823618	-0.0020901	-0.00506938	0.000351232	-0.000487494	0.000354842	0.00424969	0.00691153	0.00231476	-0.000151543	0.00184163	0.00462687	-0.0119383	-0.00666523	-0.00230826	0.000433384	0.00107251	-0.00952296	-0.00295792	50_59
meta_Xin_SRX1772792_age56_nonT2D12_genderM_beta.txt	2309152	2673	10.0757	NA	NA	NA	Male	56	NA	NA	NA	meta	50-76	Old Adult	healthy	Drigo	X12	Xin	22.8	normal	0	0	11	0	11	Beta	0	0	-0.00166299	0.00357052	-0.000830993	-0.00583807	0.000780556	0.00112201	0.000503289	0.00825447	0.00545328	0.00114996	-0.000372747	0.000413787	0.00487824	-0.0112277	0.00416996	0.00698868	0.0047397	-5.95e-05	-0.00733725	-0.00248533	50_59
meta_Xin_SRX1772793_age56_nonT2D12_genderM_beta.txt	987904	4631	14.5288	NA	NA	NA	Male	56	NA	NA	NA	meta	50-76	Old Adult	healthy	Drigo	X12	Xin	22.8	normal	0	0	0	0	0	Beta	0	0	-0.00305927	-0.000307274	-0.0040559	-0.00282785	0.000171938	-0.000962029	-9.58e-05	0.000330027	0.00217858	0.0014846	3.13e-06	0.000468666	-0.00138028	-0.00310124	-0.0117199	-0.00232941	-0.00167223	-2.39e-05	0.0133962	-0.00311279	50_59
meta_Xin_SRX1772794_age56_nonT2D12_genderM_beta.txt	1234898	3724	11.0751	NA	NA	NA	Male	56	NA	NA	NA	meta	50-76	Old Adult	healthy	Drigo	X12	Xin	22.8	normal	0	0	0	2	0	Beta	2	2	-0.00257904	-0.000232064	-0.00310721	-0.00146482	0.000114789	-0.000608737	9.92e-05	0.00138576	0.00286922	0.00132405	0.00017925	-0.00189111	-0.000764867	-0.00208047	-0.00471628	0.000141714	-0.000580908	-7.46e-05	0.00245107	0.00210279	50_59
meta_Xin_SRX1772795_age56_nonT2D12_genderM_beta.txt	1489528	3851	4.15556	NA	NA	NA	Male	56	NA	NA	NA	meta	50-76	Old Adult	healthy	Drigo	X12	Xin	22.8	normal	0	0	0	1	0	Beta	1	1	-0.00283595	-0.000660944	-0.00279102	-0.0025372	-9.63e-05	-0.00103419	0.000212306	0.00157986	0.00372016	0.00184471	-5.71e-05	0.00403785	0.00151043	-0.00207091	-0.00731442	-0.000437289	-0.000995023	-0.000294875	0.00475327	0.000612009	50_59
meta_Xin_SRX1772796_age56_nonT2D12_genderM_beta.txt	1095810	4594	8.33818	NA	NA	NA	Male	56	NA	NA	NA	meta	50-76	Old Adult	healthy	Drigo	X12	Xin	22.8	normal	0	0	0	0	0	Beta	0	0	-0.00271816	-0.00042911	-0.00347914	-0.00223256	0.000120186	-0.00139195	-0.00073945	-0.000707095	-0.00115703	4.72e-05	-1.31e-05	0.00112895	-0.00059248	-0.000993862	-0.00186003	-0.000735726	0.000577352	-0.000155415	-6.53e-05	0.00425278	50_59
meta_Xin_SRX1772797_age56_nonT2D12_genderM_beta.txt	1447413	3839	12.5586	NA	NA	NA	Male	56	NA	NA	NA	meta	50-76	Old Adult	healthy	Drigo	X12	Xin	22.8	normal	0	0	0	0	0	Beta	0	0	-0.00270376	-0.00112757	-0.00240496	-0.00170546	-0.00127299	-0.00061318	0.000436738	5.82e-05	0.00199682	0.00107261	-0.000320922	-0.00166908	-0.00176794	-0.000918055	-0.00673318	-0.00877518	0.000921948	0.000125344	0.00820588	0.0033338	50_59
meta_Xin_SRX1772798_age56_nonT2D12_genderM_beta.txt	1360361	4053	12.1075	NA	NA	NA	Male	56	NA	NA	NA	meta	50-76	Old Adult	healthy	Drigo	X12	Xin	22.8	normal	0	0	0	1	0	Beta	1	1	-0.00278374	-0.000682166	-0.00172598	-0.0038169	-0.000192508	-0.000708258	0.000805272	0.0020163	0.00428063	0.00176938	7.37e-05	0.00266479	0.000808502	-0.0074362	-0.00643085	-0.00489067	0.000720991	0.000707726	-0.00372798	-0.000405408	50_59
meta_Xin_SRX1772799_age56_nonT2D12_genderM_beta.txt	2060998	4406	15.1899	NA	NA	NA	Male	56	NA	NA	NA	meta	50-76	Old Adult	healthy	Drigo	X12	Xin	22.8	normal	0	0	0	2	0	Beta	2	2	-0.00307144	0.000389156	-0.00441262	-0.00380893	0.000540756	0.000559651	-0.000161535	0.00170406	0.00361357	0.00192528	-6.72e-05	-0.00138013	0.000315906	-0.00103385	-0.00807674	0.00280087	-0.000683509	7.29e-05	0.00820384	-0.011839	50_59
meta_Xin_SRX1772800_age56_nonT2D4_genderF_beta.txt	725627	4571	4.58349	NA	NA	NA	Female	56	NA	NA	NA	meta	50-76	Old Adult	healthy	Drigo	X4	Xin	24.1	normal	0	0	0	0	0	Beta	0	0	-0.00293522	-0.000100181	-0.00382427	-0.00433375	0.000267277	-0.00162147	-0.000508723	0.000464217	0.00263188	0.0017812	-0.000531172	0.00817795	0.00248626	0.0028172	-0.00640158	0.00229611	-0.0023691	-0.000739658	0.00797658	0.00146735	50_59
meta_Xin_SRX1772801_age56_nonT2D4_genderF_beta.txt	680260	4123	13.0033	NA	NA	NA	Female	56	NA	NA	NA	meta	50-76	Old Adult	healthy	Drigo	X4	Xin	24.1	normal	0	0	0	1	0	Beta	1	1	-0.00206034	-0.000695108	-0.0030516	-0.00254881	0.000150845	-0.00085214	1.27e-05	0.000453956	0.00163241	0.00102164	0.000157477	-3.47e-05	-0.00124778	0.000398615	-0.00172796	-0.00346301	0.00141086	-0.00033852	0.00038088	0.00627152	50_59
meta_Xin_SRX1772802_age56_nonT2D4_genderF_beta.txt	1058568	4118	18.6731	NA	NA	NA	Female	56	NA	NA	NA	meta	50-76	Old Adult	healthy	Drigo	X4	Xin	24.1	normal	0	0	0	0	0	Beta	0	0	-0.00145689	-0.000385094	-0.00324708	-0.00215655	0.000349099	-0.000757265	-0.00026596	0.00102459	0.00120342	0.000784572	0.000151574	-0.000658235	0.00103674	-0.000796265	-0.00167783	0.000855393	0.00103976	-0.000570135	-0.000564818	0.00295129	50_59
meta_Xin_SRX1772803_age56_nonT2D4_genderF_beta.txt	849100	4132	11.4199	NA	NA	NA	Female	56	NA	NA	NA	meta	50-76	Old Adult	healthy	Drigo	X4	Xin	24.1	normal	0	0	0	0	0	Beta	0	0	-0.00253759	-0.000373023	-0.00311797	-0.00220603	0.000177212	-0.000264882	0.00032588	0.00137868	0.00300309	0.0013783	0.000288725	-0.00276058	0.000167295	0.00144276	-0.00136203	-0.00220671	0.00138774	-4.27e-05	0.000320619	0.00471437	50_59
meta_Xin_SRX1772804_age56_nonT2D4_genderF_beta.txt	543178	4207	12.0496	NA	NA	NA	Female	56	NA	NA	NA	meta	50-76	Old Adult	healthy	Drigo	X4	Xin	24.1	normal	0	0	0	0	0	Beta	0	0	-0.00287509	-0.00102185	-0.00267426	-0.00286751	-0.000450179	-0.000835453	8.02e-05	0.000871325	0.00261791	0.00142926	-1.89e-05	-2.6e-05	-0.00103361	-0.00220478	-0.00645835	-0.00278815	-0.000174864	-0.00104368	0.00478558	0.00368251	50_59
meta_Xin_SRX1772805_age56_nonT2D4_genderF_beta.txt	1059701	4787	16.7035	NA	NA	NA	Female	56	NA	NA	NA	meta	50-76	Old Adult	healthy	Drigo	X4	Xin	24.1	normal	0	0	0	0	0	Beta	0	0	-0.00287733	-0.000305444	-0.00421616	0.00182188	0.000123812	-0.000547003	-0.000225571	0.00120185	0.00210086	0.00109764	4.97e-05	-0.00164791	0.000687563	-0.000959256	-0.00561072	0.00175013	-0.000766994	-0.000239879	0.00566212	-0.00328357	50_59
meta_Xin_SRX1772806_age56_nonT2D4_genderF_beta.txt	488928	4271	13.5198	NA	NA	NA	Female	56	NA	NA	NA	meta	50-76	Old Adult	healthy	Drigo	X4	Xin	24.1	normal	0	0	0	0	0	Beta	0	0	-0.00296528	-0.00111849	-0.00246213	-0.0025988	-0.00058094	-0.000955794	2.19e-05	0.00122351	0.00319677	0.00162008	0.000105896	0.00132318	6.03e-05	-0.00342069	-0.00792353	-0.0014173	-0.00113148	-0.000495164	0.00518281	0.00185586	50_59
meta_Xin_SRX1772808_age56_nonT2D4_genderF_beta.txt	618150	4978	18.6567	NA	NA	NA	Female	56	NA	NA	NA	meta	50-76	Old Adult	healthy	Drigo	X4	Xin	24.1	normal	0	0	0	0	0	Beta	0	0	-0.0028465	-0.000338007	-0.00357323	-0.00237199	0.000175327	-0.000712307	3.56e-05	0.00109384	0.00349099	0.00179973	-1.59e-06	0.000772611	0.00129129	0.00237061	-0.00568752	-0.000513317	-0.000853887	-0.000440819	0.00670156	0.000274055	50_59
meta_Xin_SRX1772809_age56_nonT2D4_genderF_beta.txt	1372485	4394	15.5739	NA	NA	NA	Female	56	NA	NA	NA	meta	50-76	Old Adult	healthy	Drigo	X4	Xin	24.1	normal	0	0	0	2	0	Beta	2	2	-0.00267421	-0.000823932	-0.00264659	-0.00211023	0.000413286	-0.000400249	0.000171658	0.00122361	0.00297415	0.00133314	0.000666337	-0.00351581	0.00028167	0.000249043	-0.0033895	-0.00174501	0.000356981	-0.00149219	0.00124945	0.00359162	50_59
meta_Xin_SRX1772810_age56_nonT2D4_genderF_beta.txt	1831618	4529	15.9	NA	NA	NA	Female	56	NA	NA	NA	meta	50-76	Old Adult	healthy	Drigo	X4	Xin	24.1	normal	0	0	0	1	0	Beta	1	1	-0.00240821	-0.00133883	-0.00250711	-0.00144557	-0.000160992	-0.00102183	-0.000160442	-0.000381782	0.000277103	0.000482382	0.000243509	-0.00068007	-0.000367701	-0.000313253	-0.00381376	-0.00394498	0.000603698	-0.00134555	0.00292278	0.00412977	50_59
meta_ERR1630018_AZ_notapplicable_male_43_normalReadsPerGene.out.tab	61979	1833	7.33082	NA	NA	NA	Male	43	NA	NA	NA	meta	20-49	Adult	healthy	Drigo	S1	Segerstolpe	30.8	overweight	0	0	11	10	11	Beta	10	10	-5.57e-06	0.0122086	0.00795653	-0.000912643	0.000368475	0.0238714	4.37e-05	-0.00718191	0.00358851	0.00694432	-0.000226566	0.00244302	0.00360961	-0.0092985	0.0127873	-0.00269164	-0.00996836	-0.000505079	-0.000898728	-0.000177662	40_49
meta_ERR1630023_AZ_betacell_male_43_normalReadsPerGene.out.tab	481773	3021	8.43921	NA	NA	NA	Male	43	NA	NA	NA	meta	20-49	Adult	healthy	Drigo	S1	Segerstolpe	30.8	overweight	0	0	0	2	0	Beta	2	2	-0.0030061	-0.000147058	-0.00453659	0.000691376	0.00031137	0.00296401	0.000237657	0.000311217	0.00278392	0.00121849	0.000527165	-0.0111257	0.000251578	0.00817111	6.76e-05	-0.000866195	0.0014865	0.000389581	0.00505012	-0.0139289	40_49
meta_ERR1630038_AZ_betacell_male_43_normalReadsPerGene.out.tab	728872	3730	8.93658	NA	NA	NA	Male	43	NA	NA	NA	meta	20-49	Adult	healthy	Drigo	S1	Segerstolpe	30.8	overweight	0	0	0	1	0	Beta	1	1	-0.00317628	-0.000391814	-0.0051886	0.00364848	0.000192944	0.00411569	-2.48e-05	-0.00156657	7.36e-05	0.000421421	0.000327457	-0.0057207	-0.00202165	0.00634914	-0.00212109	-0.00725043	0.00369526	0.000835309	0.0124673	-0.0213027	40_49
meta_ERR1630043_AZ_betacell_male_43_normalReadsPerGene.out.tab	827834	3652	8.34943	NA	NA	NA	Male	43	NA	NA	NA	meta	20-49	Adult	healthy	Drigo	S1	Segerstolpe	30.8	overweight	0	0	0	1	0	Beta	1	1	-0.00296657	9.85e-05	-0.00421489	-0.00106943	0.000360926	0.00177649	-7.64e-05	-0.000877422	0.00089221	0.000492533	0.00028911	-0.00587007	-0.00208351	0.00505812	0.000901139	-0.00420295	0.00198145	0.000652136	0.0030694	-0.0102494	40_49
meta_ERR1630046_AZ_notapplicable_male_43_normalReadsPerGene.out.tab	16777	1439	2.67991	NA	NA	NA	Male	43	NA	NA	NA	meta	20-49	Adult	healthy	Drigo	S1	Segerstolpe	30.8	overweight	0	0	11	9	11	Beta	9	9	0.00336767	0.0302278	0.0268266	0.00426636	-0.000464578	0.00420667	0.002205	0.0277733	-0.0224474	-0.00552237	0.00125807	0.000963654	-0.00559744	0.0158643	-0.01715	-0.00739057	-0.0201716	0.00112613	-0.00671471	-0.00158225	40_49
meta_ERR1630050_AZ_notapplicable_male_43_normalReadsPerGene.out.tab	75034	911	19.18	NA	NA	NA	Male	43	NA	NA	NA	meta	20-49	Adult	healthy	Drigo	S1	Segerstolpe	30.8	overweight	0	0	11	8	11	Beta	8	8	0.00346117	0.0290998	0.0255565	0.00357493	-0.000514134	0.00214894	0.00110804	0.0161228	-0.0101533	-0.0134113	0.000625495	0.000994213	-0.00273734	0.00502618	0.00277703	-0.00895837	-0.0261541	-0.000655339	0.00607682	-0.0011649	40_49
meta_ERR1630053_AZ_betacell_male_43_normalReadsPerGene.out.tab	227828	3625	6.20797	NA	NA	NA	Male	43	NA	NA	NA	meta	20-49	Adult	healthy	Drigo	S1	Segerstolpe	30.8	overweight	0	0	0	10	0	Beta	10	10	-0.00302119	-0.000224094	-0.00480729	0.000715964	0.000325603	0.00300258	-0.000282975	-0.00203592	-0.00104749	0.000154487	0.000256239	-0.00440089	-0.00456384	0.0060375	-0.00024133	-0.00664707	0.00393975	0.000883624	0.00903384	-0.0191781	40_49
meta_ERR1630057_AZ_betacell_male_43_normalReadsPerGene.out.tab	506213	3575	4.32475	NA	NA	NA	Male	43	NA	NA	NA	meta	20-49	Adult	healthy	Drigo	S1	Segerstolpe	30.8	overweight	0	0	0	10	0	Beta	10	10	-0.003071	-0.000164147	-0.00519459	0.00216334	0.00038162	0.005226	-0.000750992	-0.0037716	-0.00377436	-0.000996698	0.000223945	-0.00378245	-0.00284336	0.00606597	0.00240256	-0.00813155	0.00568999	0.0012468	0.00638719	-0.0273501	40_49
meta_ERR1630070_AZ_betacell_male_43_normalReadsPerGene.out.tab	1627939	4739	9.47141	NA	NA	NA	Male	43	NA	NA	NA	meta	20-49	Adult	healthy	Drigo	S1	Segerstolpe	30.8	overweight	0	0	0	1	0	Beta	1	1	-0.00320625	-0.00102398	-0.00401459	0.00355831	-0.000345022	-0.000384074	0.00147152	-0.000665011	0.0012831	0.000626626	0.000491339	-0.00493259	-0.00233054	0.00307485	-0.00441383	-0.0128267	0.00229417	0.000613549	0.0110396	0.00482434	40_49
meta_ERR1630073_AZ_betacell_male_43_normalReadsPerGene.out.tab	1520105	4490	6.10939	NA	NA	NA	Male	43	NA	NA	NA	meta	20-49	Adult	healthy	Drigo	S1	Segerstolpe	30.8	overweight	0	0	0	10	0	Beta	10	10	-0.00308492	-0.000172343	-0.00562582	0.00403853	0.00040396	0.00695523	-0.000828223	-0.00354202	-0.00328715	-0.000719701	0.000204284	-0.00404368	-0.00288352	0.0073613	0.00179632	-0.00655772	0.00592412	0.00111871	0.0101402	-0.0349769	40_49
meta_ERR1630075_AZ_unclassifiedendocrinecell_male_43_normalReadsPerGene.out.tab	286547	1117	1.21195	NA	NA	NA	Male	43	NA	NA	NA	meta	20-49	Adult	healthy	Drigo	S1	Segerstolpe	30.8	overweight	0	0	11	9	11	Beta	9	9	0.00296782	0.0279019	0.0247844	0.00372446	-0.000152972	0.00731535	0.0038119	0.04567	-0.0332283	-0.00926959	0.00153155	0.00133017	-0.00843419	0.0256036	-0.0338681	-0.00806017	-0.0206106	0.00312861	-0.0215332	-0.00629165	40_49
meta_ERR1630077_AZ_betacell_male_43_normalReadsPerGene.out.tab	511875	3629	7.3128	NA	NA	NA	Male	43	NA	NA	NA	meta	20-49	Adult	healthy	Drigo	S1	Segerstolpe	30.8	overweight	0	0	0	1	0	Beta	1	1	-0.00316695	-0.000295087	-0.00559665	0.00434591	0.000306495	0.00574865	-0.000461337	-0.00265711	-0.00162844	-0.000166637	0.00029833	-0.00556169	-0.00216259	0.00782391	-3.94e-05	-0.00737321	0.00509744	0.00102333	0.0127254	-0.0308375	40_49
meta_ERR1630089_AZ_betacell_male_43_normalReadsPerGene.out.tab	167897	2482	8.69861	NA	NA	NA	Male	43	NA	NA	NA	meta	20-49	Adult	healthy	Drigo	S1	Segerstolpe	30.8	overweight	0	0	0	2	0	Beta	2	2	-0.00274805	0.000138219	-0.0036842	-0.00189978	0.000402294	0.00140461	0.000375479	0.00147357	0.00382396	0.00145779	0.000468034	-0.0107194	0.00104655	0.00595002	0.000807131	0.00151671	0.00040567	0.000131996	-0.000438565	-0.00373753	40_49
meta_ERR1630099_AZ_betacell_male_43_normalReadsPerGene.out.tab	901675	2807	8.7241	NA	NA	NA	Male	43	NA	NA	NA	meta	20-49	Adult	healthy	Drigo	S1	Segerstolpe	30.8	overweight	0	0	0	2	0	Beta	2	2	-0.00273497	0.000265126	-0.00407638	-0.00202423	0.000545879	0.00340055	0.000367209	0.00161913	0.00458486	0.00179215	0.000610848	-0.0148835	0.00204534	0.00997486	0.00193647	0.00476628	0.000413715	3.73e-05	0.00112063	-0.0138791	40_49
meta_ERR1630101_AZ_betacell_male_43_normalReadsPerGene.out.tab	173328	2161	8.91939	NA	NA	NA	Male	43	NA	NA	NA	meta	20-49	Adult	healthy	Drigo	S1	Segerstolpe	30.8	overweight	0	0	0	0	0	Beta	0	0	-0.00263957	2.38e-05	-0.00304603	-0.00194195	0.000202211	-0.000175327	0.000401857	0.00186591	0.00402896	0.00145456	0.000264532	-0.00380907	0.00111147	-0.0022206	-0.00326053	-0.00394537	0.000927674	0.000676575	-0.0023153	0.00283869	40_49
meta_ERR1630102_AZ_gammacell_male_43_normalReadsPerGene.out.tab	90602	1980	12.0104	NA	NA	NA	Male	43	NA	NA	NA	meta	20-49	Adult	healthy	Drigo	S1	Segerstolpe	30.8	overweight	0	0	11	8	11	Beta	8	8	0.00270062	0.0243835	0.0210837	0.00243433	-0.000317738	0.000412827	0.00034902	0.00418134	-0.0045082	0.0025415	0.000213901	0.000366525	0.000580403	-0.00379961	0.0119123	-0.00606266	-0.0177004	-0.000852719	0.00580998	-0.00178468	40_49
meta_ERR1630105_AZ_betacell_male_43_normalReadsPerGene.out.tab	130380	2991	11.984	NA	NA	NA	Male	43	NA	NA	NA	meta	20-49	Adult	healthy	Drigo	S1	Segerstolpe	30.8	overweight	0	0	0	1	0	Beta	1	1	-0.0030591	-0.000370218	-0.00354547	-0.00142618	7.32e-05	-0.00111247	0.000140153	-0.000619719	0.000537874	0.000455896	0.000100192	-0.000758812	-0.00149862	-0.000401163	-0.00263702	-0.00577552	0.000581051	0.000460233	0.00142146	0.00426965	40_49
meta_ERR1630110_HP1502401_betacell_male_25_normalReadsPerGene.out.tab	1098532	3184	12.1411	NA	NA	NA	Male	25	NA	NA	NA	meta	20-49	Adult	healthy	Drigo	S2	Segerstolpe	24.7	normal	0	0	0	2	0	Beta	2	2	-0.00310388	-4.58e-05	-0.0043169	-0.000146344	0.000395923	-0.000129362	0.000177438	0.00105401	0.00347708	0.00113752	0.00067213	-0.0134014	0.00115792	0.00605221	0.000716465	-0.000260073	-0.00102209	1.65e-05	-0.000917673	0.0105972	20_29
meta_ERR1630125_HP1502401_notapplicable_male_25_normalReadsPerGene.out.tab	70655	962	6.97142	NA	NA	NA	Male	25	NA	NA	NA	meta	20-49	Adult	healthy	Drigo	S2	Segerstolpe	24.7	normal	0	0	11	9	11	Beta	9	9	0.00207003	0.0129626	0.00841551	-0.00393398	0.000845675	0.00940635	0.00318669	0.0412523	-0.011937	-0.0125942	0.00029556	0.000962572	0.00534071	-0.0249767	0.0400437	0.0189625	0.0623966	-0.00517089	0.0387326	0.0201236	20_29
meta_ERR1630128_HP1502401_betacell_male_25_normalReadsPerGene.out.tab	943326	3716	10.1855	NA	NA	NA	Male	25	NA	NA	NA	meta	20-49	Adult	healthy	Drigo	S2	Segerstolpe	24.7	normal	0	0	0	1	0	Beta	1	1	-0.00306663	-0.00032868	-0.00415812	-0.000335329	0.000196095	-1.06e-05	-1.54e-05	-0.000468288	0.000291678	0.000287213	0.000421498	-0.00793064	0.000919001	0.0036843	-0.00146933	-0.00358084	0.00112089	0.000330583	0.0029717	0.000238692	20_29
meta_ERR1630129_HP1502401_betacell_male_25_normalReadsPerGene.out.tab	1090157	3751	13.9498	NA	NA	NA	Male	25	NA	NA	NA	meta	20-49	Adult	healthy	Drigo	S2	Segerstolpe	24.7	normal	0	0	0	1	0	Beta	1	1	-0.00276765	-0.000470899	-0.00289302	-0.00278073	-0.000148123	-0.000873067	0.000950816	0.00105866	0.00347205	0.00155647	0.000121815	-0.000107202	6.17e-05	-0.00420784	-0.00823295	-0.00682141	0.000327185	0.000523889	0.00335482	0.00168947	20_29
meta_ERR1630132_HP1502401_betacell_male_25_normalReadsPerGene.out.tab	866428	2973	15.2365	NA	NA	NA	Male	25	NA	NA	NA	meta	20-49	Adult	healthy	Drigo	S2	Segerstolpe	24.7	normal	0	0	0	0	0	Beta	0	0	-0.00282952	0.00105484	-0.00275544	-0.00382262	0.000338146	-0.000477022	0.000770796	0.0043046	0.00831095	0.00246482	-0.000218181	0.000949181	0.00580402	-0.0117833	-0.00717654	-0.00897889	0.0013999	0.00216838	-0.0116217	-0.00303597	20_29
meta_ERR1630137_HP1502401_betacell_male_25_normalReadsPerGene.out.tab	244822	4045	12.6431	NA	NA	NA	Male	25	NA	NA	NA	meta	20-49	Adult	healthy	Drigo	S2	Segerstolpe	24.7	normal	0	0	0	6	0	Beta	6	6	-0.00305503	-0.0009964	-0.00380365	0.00400755	-0.000292263	-0.000232287	0.00115745	-0.000145251	0.00172014	0.000710154	0.000483196	-0.00602486	-0.000955737	0.00345122	-0.00345812	-0.00861034	0.00130513	0.000249305	0.00825812	0.00290099	20_29
meta_ERR1630145_HP1502401_betacell_male_25_normalReadsPerGene.out.tab	1071122	4235	9.56215	NA	NA	NA	Male	25	NA	NA	NA	meta	20-49	Adult	healthy	Drigo	S2	Segerstolpe	24.7	normal	0	0	0	1	0	Beta	1	1	-0.0031897	-0.000848556	-0.00402107	0.000452565	-9.73e-05	-0.00064185	0.00117827	-0.0017532	-0.000243892	0.000203352	0.000561931	-0.00556047	-0.00310865	0.00432139	-0.00402694	-0.0142308	0.00271152	0.000610438	0.0130389	0.00510772	20_29
meta_ERR1630146_HP1502401_unclassifiedendocrinecell_male_25_normalReadsPerGene.out.tab	216188	1221	10.4784	NA	NA	NA	Male	25	NA	NA	NA	meta	20-49	Adult	healthy	Drigo	S2	Segerstolpe	24.7	normal	0	0	0	0	0	Beta	0	0	-0.000727149	0.0001349	-0.00335067	0.000851609	0.000260531	0.000232987	0.000524729	0.00365391	0.00546706	0.00171089	0.000269611	-0.00566501	0.00243896	-0.000671075	0.000135812	0.00116566	0.000960264	0.000155521	-0.00402656	0.00322197	20_29
meta_ERR1630147_HP1502401_betacell_male_25_normalReadsPerGene.out.tab	831195	3533	11.2431	NA	NA	NA	Male	25	NA	NA	NA	meta	20-49	Adult	healthy	Drigo	S2	Segerstolpe	24.7	normal	0	0	0	1	0	Beta	1	1	-0.00289757	-0.000391306	-0.00374618	-0.000532684	0.000107423	0.000178357	0.000742452	-9.61e-05	0.00245209	0.000980356	0.000606218	-0.00984883	-0.00128543	0.00539118	-0.00243991	-0.00677712	0.000503285	0.000288513	0.00789802	0.00344845	20_29
meta_ERR1630148_HP1502401_betacell_male_25_normalReadsPerGene.out.tab	713469	2961	10.7272	NA	NA	NA	Male	25	NA	NA	NA	meta	20-49	Adult	healthy	Drigo	S2	Segerstolpe	24.7	normal	0	0	0	2	0	Beta	2	2	-0.00287823	-0.000287306	-0.00361576	-0.000827008	0.000190276	0.000375332	0.000857007	0.00117821	0.00426773	0.00147039	0.000729506	-0.0134047	0.00101303	0.00657627	-0.000643893	-0.0017172	-0.000751787	-2.48e-05	0.00197988	0.00584763	20_29
meta_ERR1630153_HP1502401_betacell_male_25_normalReadsPerGene.out.tab	501447	2677	11.4421	NA	NA	NA	Male	25	NA	NA	NA	meta	20-49	Adult	healthy	Drigo	S2	Segerstolpe	24.7	normal	0	0	0	1	0	Beta	1	1	-0.00277319	0.000187698	-0.00345667	-0.00266938	0.000409026	-1.71e-05	0.000409546	0.00124467	0.00397496	0.00123789	0.000610493	-0.0121911	0.000766096	0.00432803	0.000519859	-0.0011309	-0.000938773	7.8e-05	-0.00180138	0.00996958	20_29
meta_ERR1630157_HP1502401_betacell_male_25_normalReadsPerGene.out.tab	1198899	4463	7.52956	NA	NA	NA	Male	25	NA	NA	NA	meta	20-49	Adult	healthy	Drigo	S2	Segerstolpe	24.7	normal	0	0	0	1	0	Beta	1	1	-0.00305187	-0.000371449	-0.00410639	3.73e-05	0.000175019	0.000715924	0.000764427	-3.75e-05	0.00272985	0.000986784	0.000739123	-0.0131382	0.000160846	0.0076612	-0.00101213	-0.00504581	0.000165777	0.000221658	0.00611659	0.00234583	20_29
meta_ERR1630164_HP1502401_betacell_male_25_normalReadsPerGene.out.tab	799333	2918	8.05173	NA	NA	NA	Male	25	NA	NA	NA	meta	20-49	Adult	healthy	Drigo	S2	Segerstolpe	24.7	normal	0	0	0	2	0	Beta	2	2	-0.00277931	-8.19e-05	-0.00377317	-0.00184347	0.000318657	0.00122211	0.000698131	0.00113828	0.00431662	0.00164581	0.00070745	-0.0145181	0.000848084	0.00849162	-0.000824161	-0.000417468	-0.00042825	3.72e-05	0.00476872	-0.00124641	20_29
meta_ERR1630168_HP1502401_betacell_male_25_normalReadsPerGene.out.tab	944669	3107	12.6413	NA	NA	NA	Male	25	NA	NA	NA	meta	20-49	Adult	healthy	Drigo	S2	Segerstolpe	24.7	normal	0	0	0	2	0	Beta	2	2	-0.00258001	3.66e-05	-0.00348104	-0.00225708	0.000407993	0.00115738	0.000726903	0.00206801	0.00567037	0.00197011	0.000836875	-0.0184495	0.00281193	0.00967015	0.000785433	0.00541007	-0.00244244	-0.00040236	-0.000526396	0.00210137	20_29
meta_ERR1630175_HP1502401_betacell_male_25_normalReadsPerGene.out.tab	571546	4126	11.5217	NA	NA	NA	Male	25	NA	NA	NA	meta	20-49	Adult	healthy	Drigo	S2	Segerstolpe	24.7	normal	0	0	0	1	0	Beta	1	1	-0.00290825	-0.000838548	-0.00338294	0.000950022	-0.000317542	-0.000193886	0.000879476	0.000160666	0.00234626	0.00105545	0.000380008	-0.00462976	-0.00143584	0.00142543	-0.00534631	-0.00913553	0.00135421	0.000451517	0.00867263	0.00219587	20_29
meta_ERR1630176_HP1502401_betacell_male_25_normalReadsPerGene.out.tab	933581	3004	13.7001	NA	NA	NA	Male	25	NA	NA	NA	meta	20-49	Adult	healthy	Drigo	S2	Segerstolpe	24.7	normal	0	0	0	1	0	Beta	1	1	-0.00264991	-0.000509352	-0.00323398	-0.000587558	8.83e-06	0.000327292	0.00106009	0.00070227	0.00339441	0.00128305	0.000685212	-0.0113915	0.000324644	0.00596796	-0.00193882	-0.00345259	-0.000138313	2.81e-05	0.005007	0.00380725	20_29
meta_ERR1630183_HP1502401_betacell_male_25_normalReadsPerGene.out.tab	44462	3831	10.1849	NA	NA	NA	Male	25	NA	NA	NA	meta	20-49	Adult	healthy	Drigo	S2	Segerstolpe	24.7	normal	0	0	0	1	0	Beta	1	1	-0.00314438	-0.000158679	-0.00416398	-0.00180305	0.000313839	0.000442935	0.00035328	0.000619034	0.0030214	0.00121009	0.000628398	-0.0127498	0.000779276	0.00619375	-0.00113573	-0.000411041	-0.000593372	7.56e-06	0.00257834	0.0016121	20_29
meta_ERR1630193_HP1502401_betacell_male_25_normalReadsPerGene.out.tab	1044506	3101	10.6435	NA	NA	NA	Male	25	NA	NA	NA	meta	20-49	Adult	healthy	Drigo	S2	Segerstolpe	24.7	normal	0	0	0	2	0	Beta	2	2	-0.00291578	-0.000924174	-0.00338979	0.000477965	-0.000204891	-9.94e-05	0.00154919	-0.000181279	0.00210301	0.000952732	0.000660545	-0.00812733	-0.00140554	0.00456874	-0.00392213	-0.00887268	0.0012896	0.000272444	0.0098104	0.00398173	20_29
meta_ERR1630196_HP1502401_betacell_male_25_normalReadsPerGene.out.tab	681818	4332	10.8168	NA	NA	NA	Male	25	NA	NA	NA	meta	20-49	Adult	healthy	Drigo	S2	Segerstolpe	24.7	normal	0	0	0	1	0	Beta	1	1	-0.00289459	-0.000635479	-0.00334153	-0.00144815	-0.000202546	-0.00061865	0.000848362	0.000346	0.00290171	0.00145532	0.000163658	-0.000988414	-0.00147302	-0.00270496	-0.0102497	-0.0109988	0.00091216	0.000700592	0.0112947	0.00164058	20_29
meta_ERR1630199_HP1502401_betacell_male_25_normalReadsPerGene.out.tab	1053694	3674	9.60394	NA	NA	NA	Male	25	NA	NA	NA	meta	20-49	Adult	healthy	Drigo	S2	Segerstolpe	24.7	normal	0	0	0	1	0	Beta	1	1	-0.00291716	-0.000657822	-0.0037305	-7.32e-05	-8.13e-05	-1.21e-05	0.00075415	-0.000255228	0.00184036	0.00100468	0.00044222	-0.00643052	-0.00170997	0.00323679	-0.00591291	-0.00927973	0.00145599	0.000426372	0.0125952	8.28e-05	20_29
meta_ERR1630200_HP1502401_betacell_male_25_normalReadsPerGene.out.tab	230797	3085	9.19106	NA	NA	NA	Male	25	NA	NA	NA	meta	20-49	Adult	healthy	Drigo	S2	Segerstolpe	24.7	normal	0	0	0	2	0	Beta	2	2	-0.00271894	-3.54e-05	-0.00353637	-0.000928209	0.000310326	0.000949222	0.000749627	0.00227857	0.00559297	0.001889	0.000736213	-0.0159687	0.00278361	0.00786027	0.000749177	0.00403352	-0.0017454	-0.000260504	-0.0014224	0.00241137	20_29
meta_ERR1630204_HP1502401_betacell_male_25_normalReadsPerGene.out.tab	1234250	3580	10.7129	NA	NA	NA	Male	25	NA	NA	NA	meta	20-49	Adult	healthy	Drigo	S2	Segerstolpe	24.7	normal	0	0	0	1	0	Beta	1	1	-0.00274	-0.000518287	-0.00327499	-0.000897781	0.000114448	0.000187542	0.000890371	0.000659744	0.00341517	0.00125707	0.000715492	-0.0114864	0.000211281	0.00583861	-0.00158771	-0.00370846	-0.000251091	-6.78e-05	0.00406831	0.00601866	20_29
meta_ERR1630210_HP1502401_alphacell_male_25_normalReadsPerGene.out.tab	860940	3490	12.777	NA	NA	NA	Male	25	NA	NA	NA	meta	20-49	Adult	healthy	Drigo	S2	Segerstolpe	24.7	normal	0	0	0	6	0	Beta	6	6	-0.00362924	-0.00295716	-0.00291558	0.0129192	-0.0020212	-0.00108037	0.00241651	0.000281083	-0.000572816	-8.2e-05	-0.000183201	-0.000136953	-0.00126659	-3.44e-05	-0.000654998	-0.00563419	0.00248729	0.000477133	0.000357536	0.000954186	20_29
meta_ERR1630212_HP1502401_betacell_male_25_normalReadsPerGene.out.tab	1107555	4394	11.835	NA	NA	NA	Male	25	NA	NA	NA	meta	20-49	Adult	healthy	Drigo	S2	Segerstolpe	24.7	normal	0	0	0	1	0	Beta	1	1	-0.00300564	-0.000724258	-0.00384293	5.53e-05	-6.56e-05	-0.000332604	0.000753996	-0.00103418	0.000711405	0.000577099	0.000493545	-0.00625672	-0.00249378	0.00406881	-0.00459197	-0.0108504	0.00178114	0.000428843	0.0124728	0.00276896	20_29
meta_ERR1630216_HP1502401_co-expressioncell_male_25_normalReadsPerGene.out.tab	577356	2685	10.4676	NA	NA	NA	Male	25	NA	NA	NA	meta	20-49	Adult	healthy	Drigo	S2	Segerstolpe	24.7	normal	0	0	0	2	0	Beta	2	2	-0.00298724	-0.000806415	-0.00370567	0.0055809	-0.000279443	-0.000196944	0.00103437	0.00169589	0.00433875	0.00147265	0.00036511	-0.00513222	0.00043763	0.00125041	-0.00358344	-0.00611085	0.000609754	0.000287612	0.00299843	0.003852	20_29
meta_ERR1630233_HP1502401_betacell_male_25_normalReadsPerGene.out.tab	416628	2775	8.12864	NA	NA	NA	Male	25	NA	NA	NA	meta	20-49	Adult	healthy	Drigo	S2	Segerstolpe	24.7	normal	0	0	0	6	0	Beta	6	6	-0.00338962	-0.00186755	-0.00399756	0.0161199	-0.00106422	-0.000754377	0.00109915	0.00282064	0.00491449	0.0015187	8.93e-06	0.00157535	0.000437569	-0.00146203	-0.00309036	-0.00423624	0.00040455	-0.000285211	-0.000646609	0.00495714	20_29
meta_ERR1630239_HP1502401_betacell_male_25_normalReadsPerGene.out.tab	1314977	3727	12.756	NA	NA	NA	Male	25	NA	NA	NA	meta	20-49	Adult	healthy	Drigo	S2	Segerstolpe	24.7	normal	0	0	0	1	0	Beta	1	1	-0.00304786	-0.00107782	-0.00369748	0.00595564	-0.000395452	-0.00052991	0.00118575	0.000708179	0.00288761	0.00107804	0.000259756	-0.0023438	-0.000953356	0.000282568	-0.00508552	-0.0098327	0.00141733	0.000468202	0.00677678	0.00391269	20_29
meta_ERR1630240_HP1502401_betacell_male_25_normalReadsPerGene.out.tab	1111681	2868	12.497	NA	NA	NA	Male	25	NA	NA	NA	meta	20-49	Adult	healthy	Drigo	S2	Segerstolpe	24.7	normal	0	0	0	2	0	Beta	2	2	-0.0027424	-0.000162315	-0.00349241	-0.000154169	0.000253928	0.000632501	0.000695765	0.00233565	0.0052067	0.00176306	0.000731298	-0.0124119	0.00180554	0.00529978	0.000100345	0.00127778	-0.000540411	-1.59e-05	-0.000672166	0.00425638	20_29
meta_ERR1630242_HP1502401_betacell_male_25_normalReadsPerGene.out.tab	517937	2834	9.3878	NA	NA	NA	Male	25	NA	NA	NA	meta	20-49	Adult	healthy	Drigo	S2	Segerstolpe	24.7	normal	0	0	0	6	0	Beta	6	6	-0.00307665	-0.00069326	-0.00411108	0.0102409	-0.00038111	-0.000452167	0.000801993	0.00310048	0.00575021	0.00175186	0.00015056	-0.00222198	0.00162485	-0.00178972	-0.00316104	-0.00431325	0.000381276	0.000490396	-0.00248625	0.0035854	20_29
meta_ERR1630249_HP1502401_betacell_male_25_normalReadsPerGene.out.tab	298027	3438	8.95138	NA	NA	NA	Male	25	NA	NA	NA	meta	20-49	Adult	healthy	Drigo	S2	Segerstolpe	24.7	normal	0	0	0	1	0	Beta	1	1	-0.00286165	-0.00029253	-0.00335088	-0.000309011	7.33e-05	-0.000266062	0.00064873	0.00112231	0.00353403	0.00120803	0.000422095	-0.00689846	0.000218316	0.00116051	-0.00226553	-0.00472232	0.000274678	0.000367914	0.000454148	0.00557602	20_29
meta_ERR1630250_HP1502401_notapplicable_male_25_normalReadsPerGene.out.tab	25632	1272	5.82307	NA	NA	NA	Male	25	NA	NA	NA	meta	20-49	Adult	healthy	Drigo	S2	Segerstolpe	24.7	normal	0	0	11	9	11	Beta	9	9	0.00239724	0.0198558	0.0169968	0.00108828	0.000229664	0.00185196	0.00120128	0.0113702	-0.00796536	0.00437991	-0.000177226	0.00052732	0.000295917	-0.00203084	0.00403723	-0.00235906	-0.0061034	0.000365678	-0.00235897	-0.00364684	20_29
meta_ERR1630254_HP1502401_betacell_male_25_normalReadsPerGene.out.tab	202425	4900	8.53724	NA	NA	NA	Male	25	NA	NA	NA	meta	20-49	Adult	healthy	Drigo	S2	Segerstolpe	24.7	normal	0	0	0	6	0	Beta	6	6	-0.00323023	-0.000614033	-0.00416627	0.00181678	-1.5e-05	-0.000436574	0.000589212	-0.000364078	0.00126218	0.000571268	0.000491663	-0.00703178	-0.00179884	0.00347938	-0.00189655	-0.00749552	0.00121019	0.000350038	0.0048892	0.00478779	20_29
meta_ERR1630263_HP1502401_betacell_male_25_normalReadsPerGene.out.tab	577458	4111	14.4779	NA	NA	NA	Male	25	NA	NA	NA	meta	20-49	Adult	healthy	Drigo	S2	Segerstolpe	24.7	normal	0	0	0	1	0	Beta	1	1	-0.00298834	-0.00106349	-0.00329553	0.000193377	-0.000222321	-0.000333751	0.00154687	-0.000564621	0.0014274	0.000772251	0.000591239	-0.00577452	-0.00245407	0.00289416	-0.0045484	-0.0103408	0.00172638	0.000103034	0.0100495	0.00410206	20_29
meta_ERR1630265_HP1502401_betacell_male_25_normalReadsPerGene.out.tab	1466903	3681	14.1637	NA	NA	NA	Male	25	NA	NA	NA	meta	20-49	Adult	healthy	Drigo	S2	Segerstolpe	24.7	normal	0	0	0	1	0	Beta	1	1	-0.0030442	-0.000747722	-0.00361838	0.00347384	-0.000141319	-0.000244176	0.00098727	0.00110265	0.00363688	0.00122561	0.000481084	-0.00618833	-0.000405089	0.00201975	-0.00270067	-0.00696686	0.000775775	0.000198196	0.00370619	0.00591147	20_29
meta_ERR1630267_HP1502401_betacell_male_25_normalReadsPerGene.out.tab	1240942	4678	9.49125	NA	NA	NA	Male	25	NA	NA	NA	meta	20-49	Adult	healthy	Drigo	S2	Segerstolpe	24.7	normal	0	0	0	1	0	Beta	1	1	-0.00318673	-0.00126465	-0.0036558	0.00312146	-0.00040488	-0.000273425	0.00167367	-0.000481298	0.00155334	0.000762574	0.000512601	-0.00455091	-0.00166957	0.00246072	-0.00546253	-0.0122639	0.00214083	0.000356366	0.0112868	0.00327144	20_29
meta_ERR1630268_HP1502401_betacell_male_25_normalReadsPerGene.out.tab	1280716	4087	14.6972	NA	NA	NA	Male	25	NA	NA	NA	meta	20-49	Adult	healthy	Drigo	S2	Segerstolpe	24.7	normal	0	0	0	1	0	Beta	1	1	-0.00285666	-0.000873346	-0.0030597	0.000622895	-0.000310816	-0.000310536	0.000967459	0.000739305	0.00300363	0.00119921	0.000445223	-0.00531579	0.000172284	0.00162074	-0.00407867	-0.00626832	0.000686083	0.000240612	0.00446867	0.00374052	20_29
meta_ERR1630269_HP1502401_betacell_male_25_normalReadsPerGene.out.tab	560146	2426	18.9589	NA	NA	NA	Male	25	NA	NA	NA	meta	20-49	Adult	healthy	Drigo	S2	Segerstolpe	24.7	normal	0	0	0	2	0	Beta	2	2	-0.00207872	0.00348074	-0.000519619	-0.00446609	0.000483751	0.000265284	0.000602342	0.0039141	0.00896082	0.000939094	-5.92e-05	-0.00544064	0.00575728	-0.00747244	0.00484532	-0.00167122	-0.00343463	0.000694018	-0.0103418	0.002132	20_29
meta_ERR1630274_HP1502401_notapplicable_male_25_normalReadsPerGene.out.tab	204488	2847	19.8791	NA	NA	NA	Male	25	NA	NA	NA	meta	20-49	Adult	healthy	Drigo	S2	Segerstolpe	24.7	normal	0	0	11	8	11	Beta	8	8	0.00255165	0.030144	0.0272497	0.00583989	-0.000793679	-0.0034507	-0.000877053	-0.0138639	-0.0109196	0.044636	0.000940403	-0.00163088	0.00108809	-0.000808818	0.00145103	0.000313841	-0.000295877	-0.000284769	0.00210821	-0.000539715	20_29
meta_ERR1630275_HP1502401_betacell_male_25_normalReadsPerGene.out.tab	626934	3402	8.18047	NA	NA	NA	Male	25	NA	NA	NA	meta	20-49	Adult	healthy	Drigo	S2	Segerstolpe	24.7	normal	0	0	0	1	0	Beta	1	1	-0.00303042	-0.00024383	-0.0045232	-0.000472911	0.000338098	0.00137989	-5.23e-05	-0.0011349	0.000179528	0.000371873	0.000525309	-0.0101855	1.32e-05	0.00747232	-0.00109295	-0.00422059	0.00161449	0.000440426	0.0078433	-0.00792835	20_29
meta_ERR1630276_HP1502401_betacell_male_25_normalReadsPerGene.out.tab	1060469	4040	12.34	NA	NA	NA	Male	25	NA	NA	NA	meta	20-49	Adult	healthy	Drigo	S2	Segerstolpe	24.7	normal	0	0	0	1	0	Beta	1	1	-0.0028761	-0.000652633	-0.00352557	0.000300238	-0.000153647	0.000585089	0.00125342	-0.000438008	0.00183476	0.000915163	0.000385205	-0.00431477	-0.00219949	0.00239392	-0.00471181	-0.00992779	0.00200808	0.00059967	0.0100442	-0.00250987	20_29
meta_ERR1630283_HP1502401_betacell_male_25_normalReadsPerGene.out.tab	834850	3333	9.51831	NA	NA	NA	Male	25	NA	NA	NA	meta	20-49	Adult	healthy	Drigo	S2	Segerstolpe	24.7	normal	0	0	0	1	0	Beta	1	1	-0.00278261	0.000227676	-0.00298558	-0.00287452	0.000176712	-0.000272272	0.000691224	0.00175869	0.00499393	0.00158049	0.000270607	-0.00481456	0.000740253	-0.00307855	-0.00386815	-0.00576769	-0.000143742	0.000759625	-0.00217628	0.00412824	20_29
meta_ERR1630287_HP1502401_betacell_male_25_normalReadsPerGene.out.tab	858326	3341	8.40642	NA	NA	NA	Male	25	NA	NA	NA	meta	20-49	Adult	healthy	Drigo	S2	Segerstolpe	24.7	normal	0	0	0	2	0	Beta	2	2	-0.00276897	0.000312946	-0.00323734	-0.00232846	0.000312204	0.00063733	0.000784173	0.00194351	0.00551993	0.00159486	0.000597993	-0.012471	0.0012506	0.00402062	0.000727159	-0.00105529	-0.00107402	0.000211275	-0.00178561	0.00599801	20_29
meta_ERR1630292_HP1502401_alphacell_male_25_normalReadsPerGene.out.tab	658586	3475	20.8193	NA	NA	NA	Male	25	NA	NA	NA	meta	20-49	Adult	healthy	Drigo	S2	Segerstolpe	24.7	normal	0	0	11	8	11	Beta	8	8	0.002353	0.029684	0.0268596	0.00584448	-0.00079255	-0.00442562	-0.00119386	-0.0181685	-0.00916566	0.0482989	0.000808162	-0.00184536	0.00150258	-0.00194663	0.00118022	0.00191229	0.00460591	-0.000104983	0.000497687	-5.72e-05	20_29
meta_ERR1630312_HP1502401_betacell_male_25_normalReadsPerGene.out.tab	1137529	4185	8.97959	NA	NA	NA	Male	25	NA	NA	NA	meta	20-49	Adult	healthy	Drigo	S2	Segerstolpe	24.7	normal	0	0	0	1	0	Beta	1	1	-0.00312068	-0.000629733	-0.0037104	0.000156246	-0.000185994	-0.00073031	0.00106141	0.000347312	0.00269178	0.00121283	0.000222606	-0.00136715	-0.000963415	-0.00264822	-0.00796128	-0.0116242	0.00165413	0.00100457	0.00603359	0.00217733	20_29
meta_ERR1630316_HP1502401_betacell_male_25_normalReadsPerGene.out.tab	933044	4347	9.94885	NA	NA	NA	Male	25	NA	NA	NA	meta	20-49	Adult	healthy	Drigo	S2	Segerstolpe	24.7	normal	0	0	0	6	0	Beta	6	6	-0.00342999	-0.000829907	-0.00428613	0.00594819	-0.000288441	-0.00100535	0.000707774	-0.000577397	0.000275314	4.47e-05	7.31e-05	-0.00105849	0.00144596	0.00261596	-0.000386644	-0.00826276	0.00173459	0.000684654	0.00118757	0.00356407	20_29
meta_ERR1630321_HP1502401_betacell_male_25_normalReadsPerGene.out.tab	1622226	4241	14.1003	NA	NA	NA	Male	25	NA	NA	NA	meta	20-49	Adult	healthy	Drigo	S2	Segerstolpe	24.7	normal	0	0	0	1	0	Beta	1	1	-0.00290691	-0.000405067	-0.00366197	-0.000883922	0.000153893	0.000485656	0.000968687	0.000637783	0.00366823	0.00133316	0.000750291	-0.0132341	0.000266182	0.00722481	-0.00117605	-0.00335373	-0.000333766	5.42e-06	0.00477561	0.00405724	20_29
meta_ERR1630323_HP1502401_betacell_male_25_normalReadsPerGene.out.tab	1075606	2945	6.65446	NA	NA	NA	Male	25	NA	NA	NA	meta	20-49	Adult	healthy	Drigo	S2	Segerstolpe	24.7	normal	0	0	0	2	0	Beta	2	2	-0.00294837	0.0002468	-0.00335569	-0.00324864	0.000474802	-0.000376227	0.000281454	0.0014232	0.00380346	0.00119461	0.000397834	-0.00820812	1.91e-05	0.000714744	0.000131199	-0.00219911	-0.0002489	0.00027301	-0.00405889	0.00926917	20_29
meta_ERR1630334_HP1502401_betacell_male_25_normalReadsPerGene.out.tab	872031	3368	10.3487	NA	NA	NA	Male	25	NA	NA	NA	meta	20-49	Adult	healthy	Drigo	S2	Segerstolpe	24.7	normal	0	0	0	2	0	Beta	2	2	-0.00299251	-2.28e-05	-0.0040673	-0.00112908	0.000406469	-0.0004257	-7.95e-05	0.000389816	0.00194152	0.000687485	0.000515141	-0.0102199	0.000324996	0.00404651	0.000802863	-0.000774283	-0.000392524	0.000128711	-0.00213	0.00881475	20_29
meta_ERR1630353_HP1502401_unclassifiedendocrinecell_male_25_normalReadsPerGene.out.tab	546347	1811	14.8104	NA	NA	NA	Male	25	NA	NA	NA	meta	20-49	Adult	healthy	Drigo	S2	Segerstolpe	24.7	normal	0	0	0	2	0	Beta	2	2	-0.00236452	0.000228833	-0.00327285	-0.00132713	0.000371784	0.000511306	0.000530946	0.00318859	0.00533036	0.00184143	0.000438439	-0.00879732	0.00264805	0.00246593	0.000399054	0.00317305	0.00020847	-0.000113057	-0.00311208	0.00286671	20_29
meta_ERR1630368_HP1502401_betacell_male_25_normalReadsPerGene.out.tab	793517	4327	8.53854	NA	NA	NA	Male	25	NA	NA	NA	meta	20-49	Adult	healthy	Drigo	S2	Segerstolpe	24.7	normal	0	0	0	1	0	Beta	1	1	-0.0025512	-0.000141784	-0.00271188	-0.00308595	-5.37e-05	-0.000560217	0.000453781	0.00148369	0.00395713	0.00159668	8.33e-05	-0.00208616	0.000446459	-0.00366866	-0.00629174	-0.00476212	-1.29e-05	0.000600155	0.000431484	0.00183359	20_29
meta_ERR1630377_HP1502401_notapplicable_male_25_normalReadsPerGene.out.tab	55878	772	10.9079	NA	NA	NA	Male	25	NA	NA	NA	meta	20-49	Adult	healthy	Drigo	S2	Segerstolpe	24.7	normal	0	0	11	9	11	Beta	9	9	0.00241588	0.0130284	0.00892823	-0.00320431	0.000723764	0.00854616	0.00297577	0.0379153	-0.0117439	-0.0114194	0.000304997	0.000883707	0.00441716	-0.0201669	0.0329139	0.0152511	0.0504439	-0.0041781	0.0310413	0.0158862	20_29
meta_ERR1630390_HP1502401_alphacell_male_25_normalReadsPerGene.out.tab	96664	2993	20.0609	NA	NA	NA	Male	25	NA	NA	NA	meta	20-49	Adult	healthy	Drigo	S2	Segerstolpe	24.7	normal	0	0	11	8	11	Beta	8	8	0.00242231	0.0294332	0.0265374	0.00546943	-0.00071402	-0.00398408	-0.00100328	-0.015234	-0.00788212	0.0393756	0.000608058	-0.00150485	0.000970688	-0.00110445	-3.31e-05	0.00152091	0.00374029	0.0001244	-0.00109817	-0.000438819	20_29
meta_ERR1630394_HP1502401_betacell_male_25_normalReadsPerGene.out.tab	518590	3571	6.88791	NA	NA	NA	Male	25	NA	NA	NA	meta	20-49	Adult	healthy	Drigo	S2	Segerstolpe	24.7	normal	0	0	0	0	0	Beta	0	0	-0.00276312	-0.00030186	-0.00307288	-0.00105406	-2.38e-06	0.000744542	0.00115592	0.00206425	0.005443	0.00185685	0.000569706	-0.0116399	0.00287994	0.00651068	0.000415608	0.00201244	-0.00116679	6.11e-06	-0.00176157	0.00112871	20_29
meta_ERR1630399_HP1502401_notapplicable_male_25_normalReadsPerGene.out.tab	289868	3179	22.5762	NA	NA	NA	Male	25	NA	NA	NA	meta	20-49	Adult	healthy	Drigo	S2	Segerstolpe	24.7	normal	0	0	11	8	11	Beta	8	8	0.00260188	0.0332814	0.0303981	0.00744508	-0.00111732	-0.00562981	-0.0016919	-0.0245872	-0.0124227	0.0652744	0.00135595	-0.00264528	0.00201352	-0.00170077	0.000884949	0.00330337	0.00781784	-0.000550138	0.00391356	0.000931236	20_29
meta_ERR1630401_HP1502401_betacell_male_25_normalReadsPerGene.out.tab	1368655	4217	14.1611	NA	NA	NA	Male	25	NA	NA	NA	meta	20-49	Adult	healthy	Drigo	S2	Segerstolpe	24.7	normal	0	0	0	1	0	Beta	1	1	-0.00304108	-0.000830443	-0.00381245	0.000448159	-0.000176295	-0.000251195	0.00107969	-0.0010342	0.00101749	0.000708794	0.000478491	-0.0052295	-0.00307377	0.00339982	-0.00620763	-0.0143848	0.00259984	0.00067461	0.0159124	0.00258601	20_29
meta_ERR1630402_HP1502401_co-expressioncell_male_25_normalReadsPerGene.out.tab	1471663	5602	12.1106	NA	NA	NA	Male	25	NA	NA	NA	meta	20-49	Adult	healthy	Drigo	S2	Segerstolpe	24.7	normal	0	0	0	1	0	Beta	1	1	-0.00308137	-0.00095736	-0.00387884	0.00223074	-0.000184997	-0.000150469	0.00120717	-0.000653371	0.00124902	0.000646756	0.0005885	-0.00737488	-0.0015467	0.00464016	-0.00393043	-0.010181	0.0016764	0.000290515	0.0110068	0.00339657	20_29
meta_ERR1630414_HP1502401_betacell_male_25_normalReadsPerGene.out.tab	1319439	4303	8.11947	NA	NA	NA	Male	25	NA	NA	NA	meta	20-49	Adult	healthy	Drigo	S2	Segerstolpe	24.7	normal	0	0	0	1	0	Beta	1	1	-0.00329042	-0.000990479	-0.00413464	0.00280473	-0.000147602	-0.000671146	0.000805778	-0.00160587	-0.00051639	-2.54e-05	0.000521284	-0.0051998	-0.00144034	0.00344893	-0.00369145	-0.0128204	0.00237384	0.000442606	0.0108229	0.00403778	20_29
meta_ERR1630427_HP1502401_betacell_male_25_normalReadsPerGene.out.tab	489606	3293	13.1197	NA	NA	NA	Male	25	NA	NA	NA	meta	20-49	Adult	healthy	Drigo	S2	Segerstolpe	24.7	normal	0	0	0	2	0	Beta	2	2	-0.00282521	-0.000374425	-0.0032349	-0.00030617	0.000186729	0.000452227	0.00103024	0.00186623	0.00529305	0.00179702	0.00055214	-0.0106025	0.00148328	0.00483037	-0.00129998	-0.00208547	-0.000511098	8.22e-05	0.00120797	0.0045307	20_29
meta_ERR1630436_HP1502401_betacell_male_25_normalReadsPerGene.out.tab	1275951	3325	9.77427	NA	NA	NA	Male	25	NA	NA	NA	meta	20-49	Adult	healthy	Drigo	S2	Segerstolpe	24.7	normal	0	0	0	2	0	Beta	2	2	-0.0028315	0.000252806	-0.00385537	-0.00317029	0.000469385	0.00109227	0.000301239	0.00106313	0.00420625	0.00174572	0.000273081	-0.00750098	0.00128637	0.00890242	0.00134451	0.000512422	6.73e-05	0.000120568	0.000903395	-0.00173371	20_29
meta_ERR1630444_HP1502401_betacell_male_25_normalReadsPerGene.out.tab	619742	3693	11.3608	NA	NA	NA	Male	25	NA	NA	NA	meta	20-49	Adult	healthy	Drigo	S2	Segerstolpe	24.7	normal	0	0	0	2	0	Beta	2	2	-0.00292411	1.6e-05	-0.0039682	-0.002366	0.000463642	0.00124724	0.000679566	0.00157819	0.00535824	0.00182915	0.000914	-0.0197093	0.0025143	0.0107558	0.00125748	0.00370423	-0.00221557	-0.000256266	4.98e-05	0.00257408	20_29
meta_ERR1630447_HP1502401_notapplicable_male_25_normalReadsPerGene.out.tab	45701	963	1.44025	NA	NA	NA	Male	25	NA	NA	NA	meta	20-49	Adult	healthy	Drigo	S2	Segerstolpe	24.7	normal	0	0	11	9	11	Beta	9	9	0.0033626	0.0283371	0.0248181	0.00324597	-0.000309721	0.00504116	0.00238716	0.0297598	-0.0209951	-0.00660507	0.00112524	0.00111734	-0.00376489	0.00908909	-0.00393503	-0.00794509	-0.0219316	-0.00016858	0.00314167	-0.000721066	20_29
meta_ERR1630458_HP1502401_co-expressioncell_male_25_normalReadsPerGene.out.tab	1370265	3995	9.8824	NA	NA	NA	Male	25	NA	NA	NA	meta	20-49	Adult	healthy	Drigo	S2	Segerstolpe	24.7	normal	0	0	0	2	0	Beta	2	2	-0.00297156	-0.00019047	-0.00379274	-0.00116776	0.000240297	0.000281072	0.000810743	0.000684925	0.00382382	0.00125581	0.000742606	-0.0137662	0.000638096	0.007001	-0.000260791	-0.00313717	-0.000745054	7.84e-05	0.0025905	0.00689118	20_29
meta_ERR1630851_HP1504901_betacell_male_23_normalReadsPerGene.out.tab	185169	2719	12.0006	NA	NA	NA	Male	23	NA	NA	NA	meta	20-49	Adult	healthy	Drigo	S3	Segerstolpe	21.5	normal	0	0	0	2	0	Beta	2	2	-0.00271723	6.05e-05	-0.00380214	-0.00108592	0.000337503	0.0059909	0.000606935	0.000191307	0.00375134	0.00149593	0.000570483	-0.0104569	-0.000194015	0.00675368	-6.63e-05	-0.00188196	0.00149491	0.000323615	0.0045102	-0.00932547	20_29
meta_ERR1630861_HP1504901_betacell_male_23_normalReadsPerGene.out.tab	115907	2200	18.4915	NA	NA	NA	Male	23	NA	NA	NA	meta	20-49	Adult	healthy	Drigo	S3	Segerstolpe	21.5	normal	0	0	0	1	0	Beta	1	1	-0.00304843	-0.000584842	-0.00352394	-0.000658336	-0.000126191	0.000411451	0.00142056	0.000682468	0.00388275	0.00151594	0.000675333	-0.00699589	-0.00281095	0.00260959	-0.00324114	-0.0111339	0.00218827	0.000806666	0.00732143	0.00951958	20_29
meta_ERR1630870_HP1504901_betacell_male_23_normalReadsPerGene.out.tab	365633	2727	24.3527	NA	NA	NA	Male	23	NA	NA	NA	meta	20-49	Adult	healthy	Drigo	S3	Segerstolpe	21.5	normal	0	0	0	1	0	Beta	1	1	-0.00298184	-0.000455564	-0.00391951	0.000693467	0.000114343	0.000863311	0.000974518	0.00117565	0.00446489	0.00163626	0.000721272	-0.0126972	0.000380223	0.00692262	-0.00172328	-0.00369295	0.000117864	0.000139869	0.00522675	0.00259162	20_29
meta_ERR1630882_HP1504901_betacell_male_23_normalReadsPerGene.out.tab	644831	3830	20.9625	NA	NA	NA	Male	23	NA	NA	NA	meta	20-49	Adult	healthy	Drigo	S3	Segerstolpe	21.5	normal	0	0	0	1	0	Beta	1	1	-0.00320881	-0.000782235	-0.00494917	0.00809573	-0.000173449	0.000924278	0.000475657	0.00037672	0.00256045	0.000955096	0.000507007	-0.00637861	-0.00235317	0.00428459	-0.00192841	-0.00810886	0.00192877	0.000563163	0.00862498	0.00157531	20_29
meta_ERR1630900_HP1504901_betacell_male_23_normalReadsPerGene.out.tab	406781	2651	19.3024	NA	NA	NA	Male	23	NA	NA	NA	meta	20-49	Adult	healthy	Drigo	S3	Segerstolpe	21.5	normal	0	0	0	1	0	Beta	1	1	-0.00319039	-0.000673189	-0.00429848	0.00189328	-1.91e-05	0.000997454	0.000942052	0.00024004	0.00317375	0.00131104	0.000674958	-0.00988583	-0.00137659	0.0059658	-0.00337514	-0.00863143	0.00156367	0.000459623	0.0102892	0.00166649	20_29
meta_ERR1630905_HP1504901_notapplicable_male_23_normalReadsPerGene.out.tab	5372	562	21.9987	NA	NA	NA	Male	23	NA	NA	NA	meta	20-49	Adult	healthy	Drigo	S3	Segerstolpe	21.5	normal	0	0	11	9	11	Beta	9	9	0.00345277	0.0276015	0.0240423	0.00291032	-0.000295006	0.00468597	0.00218297	0.0277194	-0.0182198	-0.00950054	0.000967848	0.00119866	-0.00354261	0.00814914	-0.00375713	-0.00717841	-0.0188656	-6.99e-05	0.00194272	0.000161247	20_29
meta_ERR1630915_HP1504901_notapplicable_male_23_normalReadsPerGene.out.tab	33133	904	4.5362	NA	NA	NA	Male	23	NA	NA	NA	meta	20-49	Adult	healthy	Drigo	S3	Segerstolpe	21.5	normal	0	0	11	9	11	Beta	9	9	0.00314957	0.0105078	0.0065171	-0.00329932	0.000728367	0.00782447	0.00233929	0.0297661	-0.00808	-0.00814866	0.000143654	0.000375697	0.00418025	-0.0157727	0.0254863	0.0130886	0.037839	-0.00293139	0.0204952	0.00310587	20_29
meta_ERR1630937_HP1504901_betacell_male_23_normalReadsPerGene.out.tab	348777	2853	18.3298	NA	NA	NA	Male	23	NA	NA	NA	meta	20-49	Adult	healthy	Drigo	S3	Segerstolpe	21.5	normal	0	0	0	1	0	Beta	1	1	-0.00309462	-0.000450665	-0.00398711	0.000842401	4.8e-05	0.000747177	0.000885137	0.000998763	0.004156	0.00154875	0.000618861	-0.00911479	-0.00100417	0.00405928	-0.00264937	-0.00714303	0.00117595	0.000515967	0.00552985	0.00421095	20_29
meta_ERR1630942_HP1504901_notapplicable_male_23_normalReadsPerGene.out.tab	9136	748	11.3506	NA	NA	NA	Male	23	NA	NA	NA	meta	20-49	Adult	healthy	Drigo	S3	Segerstolpe	21.5	normal	0	0	11	9	11	Beta	9	9	0.00355011	0.0307478	0.0271859	0.00406797	-0.00049478	0.00431763	0.00213121	0.0281459	-0.0199073	-0.01282	0.00115329	0.00129514	-0.00525802	0.0132794	-0.0101442	-0.00910204	-0.0253663	0.000245006	0.000370061	-6.05e-06	20_29
meta_ERR1630947_HP1504901_betacell_male_23_normalReadsPerGene.out.tab	399660	2550	19.0355	NA	NA	NA	Male	23	NA	NA	NA	meta	20-49	Adult	healthy	Drigo	S3	Segerstolpe	21.5	normal	0	0	0	2	0	Beta	2	2	-0.00289396	-0.000426284	-0.00336777	-0.000117285	-6.59e-06	0.000523927	0.000959782	0.000586719	0.00371682	0.00133798	0.000544498	-0.00702142	-0.00148807	0.00298639	-0.00277944	-0.00850728	0.00104508	0.000468758	0.00620678	0.00563211	20_29
meta_ERR1630952_HP1504901_notapplicable_male_23_normalReadsPerGene.out.tab	68410	806	4.36024	NA	NA	NA	Male	23	NA	NA	NA	meta	20-49	Adult	healthy	Drigo	S3	Segerstolpe	21.5	normal	0	0	11	9	11	Beta	9	9	0.0035954	0.0160968	0.0120707	-0.00241958	0.000609601	0.00946906	0.00340043	0.0431421	-0.0155878	-0.0143851	0.000524952	0.00138531	0.00335429	-0.0178667	0.0325189	0.0133527	0.0479573	-0.00438529	0.0338766	0.0190866	20_29
meta_ERR1630953_HP1504901_betacell_male_23_normalReadsPerGene.out.tab	433058	2392	23.4774	NA	NA	NA	Male	23	NA	NA	NA	meta	20-49	Adult	healthy	Drigo	S3	Segerstolpe	21.5	normal	0	0	0	0	0	Beta	0	0	-0.00288405	-0.000106715	-0.00426213	0.000216922	0.000322396	0.00196354	0.000272559	0.000925546	0.0036869	0.00157177	0.000405048	-0.00895021	0.00132898	0.00773408	-0.000946915	-0.000179529	0.000714576	0.000204037	0.00501419	-0.0100784	20_29
meta_ERR1630966_HP1504901_betacell_male_23_normalReadsPerGene.out.tab	195608	2851	17.4279	NA	NA	NA	Male	23	NA	NA	NA	meta	20-49	Adult	healthy	Drigo	S3	Segerstolpe	21.5	normal	0	0	0	2	0	Beta	2	2	-0.00282819	-0.000413379	-0.00361589	-0.000244498	0.000214104	0.000853798	0.000896913	0.00100707	0.00413791	0.00153783	0.000601317	-0.0121448	0.000373435	0.00663782	-0.00150248	-0.00329816	7.25e-05	0.000162471	0.0044433	0.00209653	20_29
meta_ERR1630972_HP1504901_betacell_male_23_normalReadsPerGene.out.tab	440290	3883	17.7	NA	NA	NA	Male	23	NA	NA	NA	meta	20-49	Adult	healthy	Drigo	S3	Segerstolpe	21.5	normal	0	0	0	1	0	Beta	1	1	-0.00310286	-0.000760832	-0.00400832	0.000736471	-0.000106409	0.000560004	0.00105873	-0.000621137	0.00186844	0.000993829	0.000565353	-0.00662941	-0.00299429	0.00421448	-0.00527453	-0.0129845	0.00257954	0.000712412	0.0142931	0.00231994	20_29
meta_ERR1630991_HP1504901_betacell_male_23_normalReadsPerGene.out.tab	213742	2469	19.9804	NA	NA	NA	Male	23	NA	NA	NA	meta	20-49	Adult	healthy	Drigo	S3	Segerstolpe	21.5	normal	0	0	0	2	0	Beta	2	2	-0.00282003	-0.000124817	-0.00408469	-0.000792035	0.000477485	0.00213529	0.000445236	0.00107149	0.00419985	0.0016388	0.000652564	-0.0151263	0.00180581	0.00994889	0.000143537	0.00200556	-0.000358546	-4.28e-05	0.0037631	-0.00756384	20_29
meta_ERR1630995_HP1504901_co-expressioncell_male_23_normalReadsPerGene.out.tab	304441	4911	18.1259	NA	NA	NA	Male	23	NA	NA	NA	meta	20-49	Adult	healthy	Drigo	S3	Segerstolpe	21.5	normal	0	0	0	0	0	Beta	0	0	-0.00288839	-0.00108698	-0.00355168	0.00393546	-0.000190029	0.00170309	0.00105167	-0.000450089	0.0016989	0.000767601	0.000531021	-0.00550361	-0.00209451	0.00380957	-0.00279307	-0.00771487	0.00156817	0.000326181	0.00862226	0.00148851	20_29
meta_ERR1631001_HP1504901_betacell_male_23_normalReadsPerGene.out.tab	248028	1771	14.4709	NA	NA	NA	Male	23	NA	NA	NA	meta	20-49	Adult	healthy	Drigo	S3	Segerstolpe	21.5	normal	0	0	11	0	11	Beta	0	0	-0.00195618	0.00291257	-0.00114658	-0.00492013	0.000569074	0.000803591	0.000692029	0.00629474	0.00677528	0.000856084	-9.27e-05	-0.00330962	0.00436274	-0.0101205	0.0031924	-0.00140331	0.00334754	0.000990038	-0.0104606	0.0019009	20_29
meta_ERR1631006_HP1504901_betacell_male_23_normalReadsPerGene.out.tab	334706	2605	15.4389	NA	NA	NA	Male	23	NA	NA	NA	meta	20-49	Adult	healthy	Drigo	S3	Segerstolpe	21.5	normal	0	0	0	2	0	Beta	2	2	-0.00314758	-0.000227559	-0.00411136	-0.00130186	0.000283625	0.000130514	0.000498526	0.0008787	0.00359481	0.00131592	0.000672254	-0.0114074	-0.000272314	0.00555973	-0.000201317	-0.00408502	0.000444318	0.00031647	0.00123374	0.00939846	20_29
meta_ERR1631010_HP1504901_betacell_male_23_normalReadsPerGene.out.tab	485293	2791	21.4567	NA	NA	NA	Male	23	NA	NA	NA	meta	20-49	Adult	healthy	Drigo	S3	Segerstolpe	21.5	normal	0	0	0	2	0	Beta	2	2	-0.00281637	-0.000250991	-0.00368536	-0.0007661	0.000240424	0.00136678	0.000730315	0.00139508	0.00462637	0.00171669	0.000729491	-0.0128744	0.000846147	0.00713446	-0.000730641	-0.000666461	-0.000165629	9.2e-05	0.00306962	-0.000188153	20_29
meta_ERR1631020_HP1504901_betacell_male_23_normalReadsPerGene.out.tab	412460	3279	14.3487	NA	NA	NA	Male	23	NA	NA	NA	meta	20-49	Adult	healthy	Drigo	S3	Segerstolpe	21.5	normal	0	0	0	1	0	Beta	1	1	-0.00314205	-0.000597331	-0.00404982	0.000712525	-7.42e-05	0.000187068	0.00095385	0.000172397	0.00314833	0.00126698	0.000645683	-0.00599962	-0.00452127	0.0023917	-0.00295308	-0.014244	0.00306436	0.00106482	0.0083225	0.0120897	20_29
meta_ERR1631021_HP1504901_betacell_male_23_normalReadsPerGene.out.tab	483712	2558	17.3919	NA	NA	NA	Male	23	NA	NA	NA	meta	20-49	Adult	healthy	Drigo	S3	Segerstolpe	21.5	normal	0	0	0	2	0	Beta	2	2	-0.00290369	-0.000411329	-0.00372315	0.000130211	0.000143472	0.000617563	0.000876865	0.00113703	0.00427977	0.00153719	0.000725656	-0.0121296	0.000106556	0.0062507	-0.0012335	-0.00367226	5.43e-05	0.000110017	0.00384059	0.00514577	20_29
meta_ERR1631026_HP1504901_betacell_male_23_normalReadsPerGene.out.tab	597850	2085	20.8241	NA	NA	NA	Male	23	NA	NA	NA	meta	20-49	Adult	healthy	Drigo	S3	Segerstolpe	21.5	normal	0	0	0	2	0	Beta	2	2	-0.0027995	-0.000361973	-0.00339078	-0.000944737	0.000279651	0.000834329	0.000519227	0.00192985	0.00465639	0.00168906	0.000931691	-0.0114332	0.00165693	0.00533488	-0.000299702	0.000759536	-8.53e-05	0.000260179	-6.42e-05	0.00210365	20_29
meta_ERR1631031_HP1504901_betacell_male_23_normalReadsPerGene.out.tab	375574	2303	22.2167	NA	NA	NA	Male	23	NA	NA	NA	meta	20-49	Adult	healthy	Drigo	S3	Segerstolpe	21.5	normal	0	0	0	2	0	Beta	2	2	-0.00286772	-0.000248856	-0.00339766	-0.00111627	0.000228386	0.000714746	0.000857348	0.002005	0.00525842	0.00183698	0.000679476	-0.0113257	0.00109859	0.00458008	-0.000984059	-0.00136995	-0.000164491	0.000118583	0.000673393	0.00443502	20_29
meta_ERR1631048_HP1504901_notapplicable_male_23_normalReadsPerGene.out.tab	125570	1117	12.0269	NA	NA	NA	Male	23	NA	NA	NA	meta	20-49	Adult	healthy	Drigo	S3	Segerstolpe	21.5	normal	0	0	11	9	11	Beta	9	9	0.00354286	0.010386	0.006678	-0.0024485	0.000589242	0.00851239	0.00181653	0.0221865	-0.00614095	-0.0063603	0.000130391	-6.74e-05	0.00284473	-0.0101927	0.0193262	0.00752208	0.0231102	-0.00193905	0.0147728	-0.00410567	20_29
meta_ERR1631066_HP1504901_co-expressioncell_male_23_normalReadsPerGene.out.tab	461786	4246	14.813	NA	NA	NA	Male	23	NA	NA	NA	meta	20-49	Adult	healthy	Drigo	S3	Segerstolpe	21.5	normal	0	0	0	0	0	Beta	0	0	-0.00321893	-0.000974113	-0.00568468	0.0201027	-0.000549644	0.0017201	9.1e-05	0.00159751	0.00331377	0.000839485	0.000173982	-0.00212051	-0.000944341	0.00239485	9.28e-05	-0.00293629	0.000746627	0.000314487	0.0028616	-0.000748418	20_29
meta_ERR1631077_HP1504901_betacell_male_23_normalReadsPerGene.out.tab	382091	3036	23.5027	NA	NA	NA	Male	23	NA	NA	NA	meta	20-49	Adult	healthy	Drigo	S3	Segerstolpe	21.5	normal	0	0	0	1	0	Beta	1	1	-0.00310854	-0.000737269	-0.00413033	0.000755766	-4.53e-05	0.000460361	0.000967247	-0.000597235	0.00177488	0.000963855	0.000621044	-0.00808859	-0.00264205	0.00532587	-0.00479358	-0.01143	0.00222809	0.000581992	0.0144159	0.00145579	20_29
meta_ERR1631081_HP1504901_betacell_male_23_normalReadsPerGene.out.tab	381710	2745	18.0354	NA	NA	NA	Male	23	NA	NA	NA	meta	20-49	Adult	healthy	Drigo	S3	Segerstolpe	21.5	normal	0	0	0	2	0	Beta	2	2	-0.00299352	-0.000351913	-0.00405817	0.000547514	0.000173148	0.00100661	0.000891906	0.00112177	0.00457841	0.0016368	0.000788013	-0.0142537	0.00042103	0.00801899	-0.0010745	-0.00314993	-0.000194299	0.000140254	0.00513341	0.00316637	20_29
meta_ERR1631094_HP1504901_betacell_male_23_normalReadsPerGene.out.tab	371872	2581	17.3611	NA	NA	NA	Male	23	NA	NA	NA	meta	20-49	Adult	healthy	Drigo	S3	Segerstolpe	21.5	normal	0	0	0	1	0	Beta	1	1	-0.00285585	-0.000778896	-0.00345047	0.00245966	-0.000170412	0.000153451	0.000972797	0.000837315	0.00321476	0.00118006	0.000540545	-0.00764914	-0.00103643	0.00361647	-0.0017718	-0.00466754	0.000531234	9.68e-05	0.00420456	0.00450984	20_29
meta_ERR1631095_HP1504901_notapplicable_male_23_normalReadsPerGene.out.tab	3103	796	24.3705	NA	NA	NA	Male	23	NA	NA	NA	meta	20-49	Adult	healthy	Drigo	S3	Segerstolpe	21.5	normal	0	0	11	8	11	Beta	8	8	0.00348614	0.0239648	0.0203727	0.00174275	-0.000301128	0.00105222	0.000494478	0.00737328	-0.00259475	-0.00678786	0.000175504	0.000724324	0.000478307	-0.00386837	0.0121764	-0.00622405	-0.0163709	-0.000931273	0.00629961	-0.00011913	20_29
meta_ERR1631116_HP1504901_betacell_male_23_normalReadsPerGene.out.tab	390359	2675	23.6009	NA	NA	NA	Male	23	NA	NA	NA	meta	20-49	Adult	healthy	Drigo	S3	Segerstolpe	21.5	normal	0	0	0	2	0	Beta	2	2	-0.00299686	-0.000355429	-0.00362761	-0.000382007	1.15e-05	4.63e-05	0.00103857	0.000978932	0.00421015	0.0015105	0.000545444	-0.00748386	-0.00107571	0.00217465	-0.00382625	-0.00927207	0.00110061	0.000628428	0.00612652	0.00670637	20_29
meta_ERR1631120_HP1504901_betacell_male_23_normalReadsPerGene.out.tab	694979	2243	16.2397	NA	NA	NA	Male	23	NA	NA	NA	meta	20-49	Adult	healthy	Drigo	S3	Segerstolpe	21.5	normal	0	0	0	2	0	Beta	2	2	-0.00265082	0.00108219	-0.00282989	-0.00262809	0.000335341	0.000189678	0.000707771	0.00360448	0.00622715	0.00156625	0.00020695	-0.00524674	0.00214756	-0.0048522	-0.000791858	-0.00498622	0.00153293	0.00108372	-0.00618859	0.00479795	20_29
meta_ERR1631122_HP1504901_betacell_male_23_normalReadsPerGene.out.tab	731483	2710	23.005	NA	NA	NA	Male	23	NA	NA	NA	meta	20-49	Adult	healthy	Drigo	S3	Segerstolpe	21.5	normal	0	0	0	2	0	Beta	2	2	-0.00273335	0.00021059	-0.00309174	-0.00142816	0.000159081	-8.91e-06	0.000675989	0.00142159	0.00491036	0.00139045	0.000421975	-0.00769756	6.82e-05	0.000735122	-0.00151843	-0.00454034	-0.000851667	0.000403495	0.000261676	0.00624501	20_29
meta_ERR1631130_HP1504901_betacell_male_23_normalReadsPerGene.out.tab	477504	2742	18.8543	NA	NA	NA	Male	23	NA	NA	NA	meta	20-49	Adult	healthy	Drigo	S3	Segerstolpe	21.5	normal	0	0	0	2	0	Beta	2	2	-0.00264454	-7.92e-05	-0.00336458	-0.00176615	0.000323979	0.00128608	0.000783938	0.00199776	0.00538025	0.00188427	0.000807826	-0.0146481	0.00169065	0.00736363	0.000214632	0.00155499	-0.000813486	-6.88e-05	0.000635473	0.00214891	20_29
meta_ERR1631160_HP1504901_betacell_male_23_normalReadsPerGene.out.tab	290391	2918	20.6631	NA	NA	NA	Male	23	NA	NA	NA	meta	20-49	Adult	healthy	Drigo	S3	Segerstolpe	21.5	normal	0	0	0	1	0	Beta	1	1	-0.00311228	-0.000774926	-0.00386985	0.00114474	-0.000166103	0.000342294	0.00119612	-3.81e-05	0.00275002	0.00120473	0.000537878	-0.00633048	-0.0022206	0.00327979	-0.00521904	-0.012192	0.00213024	0.000638977	0.0116992	0.00380298	20_29
meta_ERR1631178_HP1504901_betacell_male_23_normalReadsPerGene.out.tab	575382	2395	17.6829	NA	NA	NA	Male	23	NA	NA	NA	meta	20-49	Adult	healthy	Drigo	S3	Segerstolpe	21.5	normal	0	0	0	2	0	Beta	2	2	-0.0028921	-0.000137685	-0.00447935	0.00155438	0.000336641	0.00300067	0.000279768	0.000744654	0.00347864	0.00137283	0.00059219	-0.0125367	0.00136627	0.00889855	0.000383465	0.000633966	0.00085655	0.000229897	0.00439402	-0.0130758	20_29
meta_ERR1631189_HP1504901_betacell_male_23_normalReadsPerGene.out.tab	579662	2275	15.3564	NA	NA	NA	Male	23	NA	NA	NA	meta	20-49	Adult	healthy	Drigo	S3	Segerstolpe	21.5	normal	0	0	0	0	0	Beta	0	0	-0.00281926	0.000151623	-0.00348	-0.00220332	0.00036534	0.000637165	0.000625256	0.00218084	0.00503713	0.00166113	0.000637604	-0.0114996	0.00137831	0.00388938	0.000353084	-0.000740383	0.000100783	0.000159669	-0.00171058	0.00622933	20_29
meta_ERR1631202_HP1504901_betacell_male_23_normalReadsPerGene.out.tab	609646	2971	26.5625	NA	NA	NA	Male	23	NA	NA	NA	meta	20-49	Adult	healthy	Drigo	S3	Segerstolpe	21.5	normal	0	0	0	2	0	Beta	2	2	-0.00298811	-0.000231669	-0.00510415	0.00478461	0.000251602	0.00489538	4.62e-05	-0.000256171	0.00208003	0.000911783	0.000467969	-0.00967967	-0.000237889	0.00839332	0.000665364	-0.00165071	0.00245431	0.000457188	0.00747412	-0.021317	20_29
meta_ERR1631232_HP1506401_unclassifiedendocrinecell_female_48_normalReadsPerGene.out.tab	346807	2078	14.0538	NA	NA	NA	Female	48	NA	NA	NA	meta	20-49	Adult	healthy	Drigo	S4	Segerstolpe	35	overweight	0	0	11	9	11	Beta	9	9	0.00223946	0.0140937	0.00968749	-0.00364763	0.000765426	0.00926574	0.00322812	0.0413006	-0.0119926	-0.0134012	0.000325695	0.00116545	0.00523937	-0.0246543	0.0400391	0.0167205	0.0589683	-0.0050695	0.0381921	0.0227386	40_49
meta_ERR1631233_HP1506401_betacell_female_48_normalReadsPerGene.out.tab	49656	5443	15.2172	NA	NA	NA	Female	48	NA	NA	NA	meta	20-49	Adult	healthy	Drigo	S4	Segerstolpe	35	overweight	0	0	0	1	0	Beta	1	1	-0.00297484	-0.000699279	-0.00279833	-0.000927999	-0.000466974	-0.000600112	0.00071638	0.000810336	0.00345114	0.00137918	0.000108435	-0.0010858	-0.000245623	-0.00307108	-0.00680137	-0.00742054	3.63e-05	0.000423511	0.00411715	0.00227641	40_49
meta_ERR1631235_HP1506401_betacell_female_48_normalReadsPerGene.out.tab	716722	6690	13.4898	NA	NA	NA	Female	48	NA	NA	NA	meta	20-49	Adult	healthy	Drigo	S4	Segerstolpe	35	overweight	0	0	0	1	0	Beta	1	1	-0.00325163	-0.000300488	-0.00419787	-0.00285853	0.000266994	-0.00139423	-0.000392729	-0.00154851	-0.00100672	5.78e-05	0.000270435	-0.0030356	-0.00268122	0.000570123	-0.00280949	-0.00606668	0.000649321	0.000386273	0.00254022	0.00697263	40_49
meta_ERR1631243_HP1506401_betacell_female_48_normalReadsPerGene.out.tab	302155	6333	12.0316	NA	NA	NA	Female	48	NA	NA	NA	meta	20-49	Adult	healthy	Drigo	S4	Segerstolpe	35	overweight	0	0	0	1	0	Beta	1	1	-0.00318489	-0.000343701	-0.00413755	-0.00300693	0.000174278	-0.00156061	-0.000330237	-0.00111686	0.000279404	0.00070251	-8.16e-05	0.00180638	-0.00121972	0.00394979	-0.00262562	-0.00667781	0.000990501	0.000316516	0.00418151	0.00646548	40_49
meta_ERR1631253_HP1506401_betacell_female_48_normalReadsPerGene.out.tab	328452	6533	13.0523	NA	NA	NA	Female	48	NA	NA	NA	meta	20-49	Adult	healthy	Drigo	S4	Segerstolpe	35	overweight	0	0	0	1	0	Beta	1	1	-0.00289361	-0.000213452	-0.00311206	-0.00326633	-7.06e-06	-0.000961454	0.000344512	0.000599369	0.00291329	0.00139315	3.86e-05	0.000765215	-0.00205349	-0.00453442	-0.00706626	-0.006589	-4.2e-05	0.000604467	0.00292505	0.0027884	40_49
meta_ERR1631274_HP1506401_notapplicable_female_48_normalReadsPerGene.out.tab	6830	2276	17.3885	NA	NA	NA	Female	48	NA	NA	NA	meta	20-49	Adult	healthy	Drigo	S4	Segerstolpe	35	overweight	0	0	11	3	11	Beta	3	3	0.00145513	0.0223794	0.019316	0.00273543	-0.000392152	-0.00293233	-0.000747952	-0.0121133	-0.00355697	0.0314153	0.000294588	-0.000711452	0.0016207	-0.0058564	0.00801986	-0.000867374	-0.00250749	-0.00017617	-0.000802103	0.000102927	40_49
meta_ERR1631281_HP1506401_betacell_female_48_normalReadsPerGene.out.tab	35890	5196	10.2809	NA	NA	NA	Female	48	NA	NA	NA	meta	20-49	Adult	healthy	Drigo	S4	Segerstolpe	35	overweight	0	0	0	1	0	Beta	1	1	-0.00361602	-0.000296416	-0.00483952	-0.00223043	0.000331098	-0.00171805	-0.000489125	-0.00251739	-0.00224872	-0.000432443	0.000367691	-0.00428203	-0.00321344	0.00180283	-0.00223418	-0.00949327	0.00119039	0.00052641	0.00443107	0.0104061	40_49
meta_ERR1631284_HP1506401_unclassifiedendocrinecell_female_48_normalReadsPerGene.out.tab	280956	1479	0.723808	NA	NA	NA	Female	48	NA	NA	NA	meta	20-49	Adult	healthy	Drigo	S4	Segerstolpe	35	overweight	0	0	11	9	11	Beta	9	9	0.00293282	0.0269605	0.0237337	0.00313302	-2.47e-05	0.00817138	0.00412102	0.049192	-0.0338668	-0.0106141	0.00148752	0.00139493	-0.00789019	0.0234702	-0.0304717	-0.00667662	-0.0160893	0.00279927	-0.0190223	-0.00572658	40_49
meta_ERR1631293_HP1506401_betacell_female_48_normalReadsPerGene.out.tab	579143	7215	9.2682	NA	NA	NA	Female	48	NA	NA	NA	meta	20-49	Adult	healthy	Drigo	S4	Segerstolpe	35	overweight	0	0	0	5	0	Beta	5	5	-0.00359216	-0.000280638	-0.00511995	-0.00239998	0.000475575	-0.00225816	-0.00132664	-0.00379704	-0.00525731	-0.00141051	0.00023484	-0.0025207	-0.0016222	0.000310834	-0.0025557	-0.00496172	-0.000244837	0.000130597	0.00370205	0.00900649	40_49
meta_ERR1631297_HP1506401_betacell_female_48_normalReadsPerGene.out.tab	189114	6620	12.0917	NA	NA	NA	Female	48	NA	NA	NA	meta	20-49	Adult	healthy	Drigo	S4	Segerstolpe	35	overweight	0	0	0	1	0	Beta	1	1	-0.0036871	-0.000461832	-0.00503778	-0.00169457	0.00029255	-0.00185155	-0.000593658	-0.002972	-0.00306118	-0.000678137	0.000368621	-0.00423871	-0.00237486	0.0022266	-0.00281929	-0.0101038	0.00131164	0.000541396	0.00557458	0.0103405	40_49
meta_ERR1631298_HP1506401_betacell_female_48_normalReadsPerGene.out.tab	146260	6075	7.58081	NA	NA	NA	Female	48	NA	NA	NA	meta	20-49	Adult	healthy	Drigo	S4	Segerstolpe	35	overweight	0	0	0	1	0	Beta	1	1	-0.00291837	-5.29e-05	-0.00404029	-0.00341735	0.000447827	-0.00162358	-0.000949297	-0.00214714	-0.0021385	-0.00015575	-0.000157071	0.00362863	-0.00273674	0.00217841	-9.66e-05	-0.00392813	0.000904931	0.000408187	-0.000708615	0.00456392	40_49
meta_ERR1631303_HP1506401_betacell_female_48_normalReadsPerGene.out.tab	253828	6427	10.4675	NA	NA	NA	Female	48	NA	NA	NA	meta	20-49	Adult	healthy	Drigo	S4	Segerstolpe	35	overweight	0	0	0	1	0	Beta	1	1	-0.0035591	-0.000524888	-0.00478137	-0.00193964	0.000240537	-0.00158864	-0.000419477	-0.00250092	-0.00218801	-0.000297693	0.000367082	-0.00413124	-0.00325116	0.00264689	-0.00304799	-0.00886322	0.00112013	0.000453053	0.0063016	0.00858901	40_49
meta_ERR1631319_HP1506401_notapplicable_female_48_normalReadsPerGene.out.tab	8137	851	2.1323	NA	NA	NA	Female	48	NA	NA	NA	meta	20-49	Adult	healthy	Drigo	S4	Segerstolpe	35	overweight	0	0	11	9	11	Beta	9	9	0.00354381	0.0294914	0.0258728	0.00335576	-0.000330617	0.00609235	0.00281587	0.0360282	-0.0234778	-0.0138056	0.00127269	0.00159028	-0.00505453	0.0120602	-0.00647412	-0.00971136	-0.0262197	-0.000176386	0.0039141	0.00110252	40_49
meta_ERR1631336_HP1506401_notapplicable_female_48_normalReadsPerGene.out.tab	117977	4122	13.1661	NA	NA	NA	Female	48	NA	NA	NA	meta	20-49	Adult	healthy	Drigo	S4	Segerstolpe	35	overweight	0	0	11	8	11	Beta	8	8	0.00251988	0.0322809	0.0294971	0.00722757	-0.00107568	-0.00554107	-0.00164047	-0.0238829	-0.0119752	0.0629355	0.00128611	-0.0025666	0.0018237	-0.00131423	-8.15e-05	0.00359625	0.0087941	-0.000423279	0.00300891	0.000937392	40_49
meta_ERR1631341_HP1506401_unclassifiedendocrinecell_female_48_normalReadsPerGene.out.tab	166045	1470	2.9082	NA	NA	NA	Female	48	NA	NA	NA	meta	20-49	Adult	healthy	Drigo	S4	Segerstolpe	35	overweight	0	0	11	9	11	Beta	9	9	0.00203964	0.0133946	0.00882731	-0.00394939	0.000832398	0.00940704	0.0032268	0.0416043	-0.0119412	-0.0129111	0.000303003	0.00106589	0.00538445	-0.025196	0.0403502	0.0183477	0.0618792	-0.00515678	0.0386371	0.0212399	40_49
meta_ERR1631342_HP1506401_notapplicable_female_48_normalReadsPerGene.out.tab	4481	443	0.708592	NA	NA	NA	Female	48	NA	NA	NA	meta	20-49	Adult	healthy	Drigo	S4	Segerstolpe	35	overweight	0	0	11	9	11	Beta	9	9	0.00357532	0.0305535	0.0269605	0.0037467	-0.000358313	0.00691239	0.00324504	0.041438	-0.0274723	-0.0162164	0.0014939	0.00179051	-0.00659539	0.0169086	-0.013098	-0.0111901	-0.0304968	0.000304485	0.000949189	0.000763604	40_49
meta_ERR1631349_HP1506401_betacell_female_48_normalReadsPerGene.out.tab	344046	6445	9.85774	NA	NA	NA	Female	48	NA	NA	NA	meta	20-49	Adult	healthy	Drigo	S4	Segerstolpe	35	overweight	0	0	0	1	0	Beta	1	1	-0.00284661	-0.000536063	-0.00329958	-0.00312386	-7.59e-05	-0.00134978	-0.000382172	-0.00180171	-0.00168491	1.02e-06	4.92e-05	0.000920942	-0.00825635	-0.000340981	0.000123692	-0.00336008	0.000866071	0.000405073	-0.00150522	0.00348289	40_49
meta_ERR1631356_HP1506401_betacell_female_48_normalReadsPerGene.out.tab	492421	7310	9.35939	NA	NA	NA	Female	48	NA	NA	NA	meta	20-49	Adult	healthy	Drigo	S4	Segerstolpe	35	overweight	0	0	0	1	0	Beta	1	1	-0.00301753	-0.000209859	-0.0039848	-0.00308995	0.00034754	-0.00154888	-0.000773667	-0.00202848	-0.00232035	-0.00036765	0.000150557	-0.00113926	-0.0027648	-0.000831748	-0.00246989	-0.00257793	-0.000360528	7.41e-05	0.00144396	0.00548216	40_49
meta_ERR1631363_HP1506401_betacell_female_48_normalReadsPerGene.out.tab	411047	7464	12.6447	NA	NA	NA	Female	48	NA	NA	NA	meta	20-49	Adult	healthy	Drigo	S4	Segerstolpe	35	overweight	0	0	0	1	0	Beta	1	1	-0.00359751	-0.000391854	-0.00483931	-0.00234101	0.000323425	-0.00171994	-0.000571534	-0.00250177	-0.0023532	-0.000396572	0.00033961	-0.00386281	-0.00279023	0.00214322	-0.00230583	-0.00824345	0.00106217	0.00044997	0.0039487	0.00949299	40_49
meta_ERR1631367_HP1506401_notapplicable_female_48_normalReadsPerGene.out.tab	2993	915	5.94892	NA	NA	NA	Female	48	NA	NA	NA	meta	20-49	Adult	healthy	Drigo	S4	Segerstolpe	35	overweight	0	0	11	8	11	Beta	8	8	0.00224425	0.020909	0.0173963	0.000828892	-9.79e-05	0.00267414	0.00111477	0.0145116	-0.00640053	-0.00614406	0.000306283	0.00102806	0.000153439	-0.00346678	0.0111798	-0.00504263	-0.0123987	-0.000918446	0.00616258	0.00119432	40_49
meta_ERR1631369_HP1506401_betacell_female_48_normalReadsPerGene.out.tab	700477	8621	9.7236	NA	NA	NA	Female	48	NA	NA	NA	meta	20-49	Adult	healthy	Drigo	S4	Segerstolpe	35	overweight	0	0	0	5	0	Beta	5	5	-0.00370788	-0.000395105	-0.00511538	-0.00179902	0.00034251	-0.00199019	-0.000800309	-0.00349099	-0.00404393	-0.00107274	0.000361238	-0.00405136	-0.00207411	0.00214252	-0.00194376	-0.0106182	0.00159844	0.000638342	0.00431272	0.0106912	40_49
meta_ERR1631370_HP1506401_betacell_female_48_normalReadsPerGene.out.tab	287189	6650	13.9793	NA	NA	NA	Female	48	NA	NA	NA	meta	20-49	Adult	healthy	Drigo	S4	Segerstolpe	35	overweight	0	0	0	1	0	Beta	1	1	-0.00307015	-0.000723003	-0.00346423	-0.0023101	-0.000321371	-0.000929698	0.000805329	-0.00092978	0.000379039	0.000596318	0.000230565	-0.00220129	-0.00466561	0.000285539	-0.0034368	-0.00687122	0.00114232	0.000572475	0.00362462	0.00323138	40_49
meta_ERR1631374_HP1506401_betacell_female_48_normalReadsPerGene.out.tab	252424	6921	10.6441	NA	NA	NA	Female	48	NA	NA	NA	meta	20-49	Adult	healthy	Drigo	S4	Segerstolpe	35	overweight	0	0	0	1	0	Beta	1	1	-0.00359961	-0.000549208	-0.00482142	-0.00111653	0.000196043	-0.00169387	-0.00028272	-0.00273739	-0.00245517	-0.000479032	0.000381355	-0.00380472	-0.00349982	0.00215254	-0.00285222	-0.0115765	0.00176731	0.000629037	0.00619498	0.010016	40_49
meta_ERR1631391_HP1506401_betacell_female_48_normalReadsPerGene.out.tab	99083	6218	9.40738	NA	NA	NA	Female	48	NA	NA	NA	meta	20-49	Adult	healthy	Drigo	S4	Segerstolpe	35	overweight	0	0	0	3	0	Beta	3	3	-0.00348696	-0.000308135	-0.0049935	-0.00250618	0.000455263	-0.00213075	-0.00120095	-0.00405008	-0.0053443	-0.00134067	0.000191034	-0.00132623	-0.00526344	0.00265592	0.000889048	-0.00792205	0.00192951	0.000673084	0.000401371	0.00807092	40_49
meta_ERR1631394_HP1506401_betacell_female_48_normalReadsPerGene.out.tab	45662	5527	11.1771	NA	NA	NA	Female	48	NA	NA	NA	meta	20-49	Adult	healthy	Drigo	S4	Segerstolpe	35	overweight	0	0	0	3	0	Beta	3	3	-0.00353201	-0.000305751	-0.00477744	-0.0028088	0.000379076	-0.00185031	-0.0006216	-0.00307944	-0.00307124	-0.00057668	0.000271849	-0.00197721	-0.00720159	0.0023986	0.0004766	-0.00997645	0.00223963	0.000755538	0.000850191	0.00944292	40_49
meta_ERR1631421_HP1506401_betacell_female_48_normalReadsPerGene.out.tab	633450	6705	9.96675	NA	NA	NA	Female	48	NA	NA	NA	meta	20-49	Adult	healthy	Drigo	S4	Segerstolpe	35	overweight	0	0	0	1	0	Beta	1	1	-0.00323864	-0.000297394	-0.00423005	-0.00271514	0.000317746	-0.00174839	-0.000925737	-0.00259297	-0.00329106	-0.000814848	0.000274516	-0.00207184	-0.00102725	0.000277447	-0.00146779	-0.00569728	0.00084662	0.000533216	0.000348496	0.00695868	40_49
meta_ERR1631422_HP1506401_betacell_female_48_normalReadsPerGene.out.tab	391071	5864	9.84508	NA	NA	NA	Female	48	NA	NA	NA	meta	20-49	Adult	healthy	Drigo	S4	Segerstolpe	35	overweight	0	0	0	1	0	Beta	1	1	-0.00297787	-0.000768674	-0.00382367	0.000299793	-8.64e-05	0.00119365	0.00075988	-0.00186178	-0.000132201	0.000299164	0.000417703	-0.00407471	-0.00309847	0.00300921	-0.00489835	-0.0135459	0.00289693	0.000662172	0.0130509	0.000171562	40_49
meta_ERR1631434_HP1506401_betacell_female_48_normalReadsPerGene.out.tab	322018	7021	11.0332	NA	NA	NA	Female	48	NA	NA	NA	meta	20-49	Adult	healthy	Drigo	S4	Segerstolpe	35	overweight	0	0	0	1	0	Beta	1	1	-0.00348665	-0.000438379	-0.00477411	-0.000972341	0.000251134	-0.00150139	-0.000430388	-0.00248866	-0.00241504	-0.000502209	0.000383131	-0.00481453	-0.00190743	0.00226492	-0.00291083	-0.00854035	0.000962012	0.000408412	0.00615338	0.00791796	40_49
meta_ERR1631451_HP1506401_betacell_female_48_normalReadsPerGene.out.tab	300865	6987	11.3819	NA	NA	NA	Female	48	NA	NA	NA	meta	20-49	Adult	healthy	Drigo	S4	Segerstolpe	35	overweight	0	0	0	1	0	Beta	1	1	-0.00307588	-0.000492237	-0.00395008	-0.00157965	0.000122137	-0.00100405	0.000179564	-0.0019822	-0.00111402	1.89e-05	0.000341542	-0.00326197	-0.0064138	0.0028213	-0.000781076	-0.0096152	0.00213023	0.000609734	0.00432021	0.00512702	40_49
meta_ERR1631452_HP1506401_notapplicable_female_48_normalReadsPerGene.out.tab	25260	3764	20.5192	NA	NA	NA	Female	48	NA	NA	NA	meta	20-49	Adult	healthy	Drigo	S4	Segerstolpe	35	overweight	0	0	11	8	11	Beta	8	8	0.00251214	0.0314765	0.028496	0.00640359	-0.000952433	-0.00479936	-0.00140708	-0.0204691	-0.00972794	0.0528346	0.00103558	-0.00205263	0.0018069	-0.0025176	0.00322632	0.00140123	0.0025772	-0.000504752	0.00329564	0.000140421	40_49
meta_ERR1631453_HP1506401_betacell_female_48_normalReadsPerGene.out.tab	40862	5173	9.38803	NA	NA	NA	Female	48	NA	NA	NA	meta	20-49	Adult	healthy	Drigo	S4	Segerstolpe	35	overweight	0	0	0	1	0	Beta	1	1	-0.00319667	-0.000609156	-0.00349961	-0.000667673	-0.000170701	-0.000495621	0.00107773	-0.000647488	0.00193975	0.000740226	0.000392144	-0.00410023	-0.00211399	0.00117758	-0.00434167	-0.0130482	0.0016534	0.000690132	0.00784667	0.00573795	40_49
meta_ERR1631467_HP1506401_betacell_female_48_normalReadsPerGene.out.tab	110279	5832	10.738	NA	NA	NA	Female	48	NA	NA	NA	meta	20-49	Adult	healthy	Drigo	S4	Segerstolpe	35	overweight	0	0	0	1	0	Beta	1	1	-0.00351551	-0.000346203	-0.00460077	-0.001928	0.00024462	-0.00148863	-0.000288521	-0.00277437	-0.0022449	-0.000567068	0.000412394	-0.00463238	-0.0031719	0.00220346	-0.00197033	-0.0119957	0.00173687	0.000706853	0.00559531	0.00992795	40_49
meta_ERR1631476_HP1506401_unclassifiedendocrinecell_female_48_normalReadsPerGene.out.tab	59785	1395	10.2645	NA	NA	NA	Female	48	NA	NA	NA	meta	20-49	Adult	healthy	Drigo	S4	Segerstolpe	35	overweight	0	0	11	8	11	Beta	8	8	0.00129028	0.012275	0.00850049	-0.00262118	0.000644233	0.00604612	0.00231572	0.0279805	-0.00763771	-0.00723757	3.26e-05	0.000639393	0.00373918	-0.0166247	0.0257443	0.0100496	0.035166	-0.00286549	0.0209669	0.0129824	40_49
meta_ERR1631480_HP1506401_betacell_female_48_normalReadsPerGene.out.tab	591370	7884	14.4735	NA	NA	NA	Female	48	NA	NA	NA	meta	20-49	Adult	healthy	Drigo	S4	Segerstolpe	35	overweight	0	0	0	1	0	Beta	1	1	-0.00334846	-0.000459856	-0.0042698	-0.00231372	0.000166672	-0.00143187	7.08e-05	-0.00220258	-0.00153351	-0.000147063	0.000348965	-0.00296354	-0.00491283	0.00140343	-0.00186598	-0.0105902	0.00198809	0.000690593	0.00332464	0.00854196	40_49
meta_ERR1631483_HP1506401_notapplicable_female_48_normalReadsPerGene.out.tab	4684	776	8.5445	NA	NA	NA	Female	48	NA	NA	NA	meta	20-49	Adult	healthy	Drigo	S4	Segerstolpe	35	overweight	0	0	11	9	11	Beta	9	9	0.00336339	0.0281975	0.0246571	0.00311852	-0.000333929	0.00485009	0.00225697	0.0289883	-0.0189983	-0.0109281	0.00103653	0.00133048	-0.00378031	0.00841132	-0.00203832	-0.00894375	-0.0244867	-0.000369731	0.00461303	0.000331039	40_49
meta_ERR1631502_HP1506401_co-expressioncell_female_48_normalReadsPerGene.out.tab	108928	5793	20.0053	NA	NA	NA	Female	48	NA	NA	NA	meta	20-49	Adult	healthy	Drigo	S4	Segerstolpe	35	overweight	0	0	0	1	0	Beta	1	1	-0.00324873	-0.000279695	-0.00424984	-0.00218081	0.000325579	-0.00167316	-0.00049103	-0.00187944	-0.00181511	5.7e-05	1.09e-05	-4.58e-05	-0.00840715	0.0013778	0.00079933	-0.000364047	-0.000400773	5.74e-05	-0.00118201	0.00438562	40_49
meta_ERR1631510_HP1506401_betacell_female_48_normalReadsPerGene.out.tab	49320	5661	9.3388	NA	NA	NA	Female	48	NA	NA	NA	meta	20-49	Adult	healthy	Drigo	S4	Segerstolpe	35	overweight	0	0	0	1	0	Beta	1	1	-0.00314269	-0.000507473	-0.00375833	-0.00197446	-9.49e-06	-0.000889122	0.000460521	-0.00163697	-9.19e-05	0.000360103	0.000232137	-0.00126272	-0.00634849	0.00104998	-0.00250406	-0.0116623	0.00215953	0.000795017	0.00516419	0.00588901	40_49
meta_ERR1631541_HP1506401_betacell_female_48_normalReadsPerGene.out.tab	32477	5119	17.107	NA	NA	NA	Female	48	NA	NA	NA	meta	20-49	Adult	healthy	Drigo	S4	Segerstolpe	35	overweight	0	0	0	3	0	Beta	3	3	-0.0030468	0.00014477	-0.00382931	-0.00365308	0.000376576	-0.00170308	-0.000414583	-0.00254965	-0.00195677	-0.000138293	1.64e-05	0.00131698	-0.0138359	0.00120056	0.00473016	-0.00591801	0.00153568	0.000763232	-0.00520474	0.00581196	40_49
meta_ERR1631551_HP1506401_betacell_female_48_normalReadsPerGene.out.tab	795345	6493	12.386	NA	NA	NA	Female	48	NA	NA	NA	meta	20-49	Adult	healthy	Drigo	S4	Segerstolpe	35	overweight	0	0	0	5	0	Beta	5	5	-0.00337439	-0.000221341	-0.00468978	-0.00280094	0.000439995	-0.00198528	-0.000992957	-0.0035757	-0.00445599	-0.00113236	0.00024517	-0.00196448	-0.00553727	0.00161445	0.000836199	-0.0086228	0.00197773	0.000730453	-0.00043218	0.00909029	40_49
meta_ERR1631564_HP1506401_betacell_female_48_normalReadsPerGene.out.tab	847850	6003	9.60151	NA	NA	NA	Female	48	NA	NA	NA	meta	20-49	Adult	healthy	Drigo	S4	Segerstolpe	35	overweight	0	0	0	1	0	Beta	1	1	-0.00300425	0.000627456	-0.00361091	-0.00407859	0.000480808	-0.00169309	-0.000651249	-0.00105986	-3.46e-05	3.29e-05	-0.000111863	0.00142864	-0.00170219	-0.0032343	-0.000461294	-0.00648915	0.000480615	0.00100845	-0.0052982	0.005233	40_49
meta_ERR1631565_HP1506401_betacell_female_48_normalReadsPerGene.out.tab	437496	6320	13.8253	NA	NA	NA	Female	48	NA	NA	NA	meta	20-49	Adult	healthy	Drigo	S4	Segerstolpe	35	overweight	0	0	0	1	0	Beta	1	1	-0.00300566	-0.000576128	-0.00372867	-0.00170088	2.05e-05	-0.000187261	0.000598529	-0.00106962	0.000515369	0.00062584	0.000369689	-0.00355813	-0.00493312	0.00199879	-0.00358677	-0.00966086	0.00214958	0.000540055	0.00818161	0.00156231	40_49
meta_ERR1631567_HP1506401_notapplicable_female_48_normalReadsPerGene.out.tab	71549	752	6.87071	NA	NA	NA	Female	48	NA	NA	NA	meta	20-49	Adult	healthy	Drigo	S4	Segerstolpe	35	overweight	0	0	11	9	11	Beta	9	9	0.00341248	0.0290089	0.0254751	0.00336503	-0.000302041	0.0057163	0.00277271	0.0351507	-0.0234127	-0.0130719	0.0012045	0.00146702	-0.00558065	0.0145143	-0.0134563	-0.00816995	-0.0211297	0.000795254	-0.00423	-0.000261582	40_49
meta_ERR1631568_HP1506401_notapplicable_female_48_normalReadsPerGene.out.tab	119836	1088	6.55482	NA	NA	NA	Female	48	NA	NA	NA	meta	20-49	Adult	healthy	Drigo	S4	Segerstolpe	35	overweight	0	0	11	9	11	Beta	9	9	0.00354119	0.0317964	0.0282965	0.00421001	-0.000212576	0.0101165	0.00505294	0.0623647	-0.0429732	-0.0190101	0.0021417	0.0022447	-0.0118048	0.0351595	-0.0457039	-0.0117483	-0.0291965	0.00383312	-0.0262041	-0.00361114	40_49
meta_ERR1631590_HP1506401_betacell_female_48_normalReadsPerGene.out.tab	210421	6547	10.3462	NA	NA	NA	Female	48	NA	NA	NA	meta	20-49	Adult	healthy	Drigo	S4	Segerstolpe	35	overweight	0	0	0	1	0	Beta	1	1	-0.00354021	-0.000466387	-0.00455595	-0.00207818	0.000226154	-0.00154407	-0.000167496	-0.00258305	-0.00192371	-0.00034335	0.000393062	-0.00362938	-0.00430715	0.00189301	-0.0022065	-0.0121806	0.00199631	0.000653809	0.00500192	0.0100659	40_49
meta_ERR1631591_HP1506401_betacell_female_48_normalReadsPerGene.out.tab	829237	9331	14.3028	NA	NA	NA	Female	48	NA	NA	NA	meta	20-49	Adult	healthy	Drigo	S4	Segerstolpe	35	overweight	0	0	0	1	0	Beta	1	1	-0.00352158	-0.000469155	-0.00481862	-0.00221232	0.000334519	-0.00192766	-0.000821623	-0.00331753	-0.00388875	-0.000867462	0.000260521	-0.00199101	-0.00329232	0.00254288	-0.00133884	-0.00844438	0.00151343	0.000483966	0.00345143	0.00826266	40_49
meta_ERR1631598_HP1506401_co-expressioncell_female_48_normalReadsPerGene.out.tab	483699	9791	12.5464	NA	NA	NA	Female	48	NA	NA	NA	meta	20-49	Adult	healthy	Drigo	S4	Segerstolpe	35	overweight	0	0	0	1	0	Beta	1	1	-0.00354887	-0.000415135	-0.00484403	-0.00177484	0.000342148	-0.0018066	-0.000670898	-0.00259454	-0.00283722	-0.000445983	0.000175493	-0.00217615	-0.00396349	0.00289779	-0.000581015	-0.00423095	0.000370935	0.000215252	0.00173002	0.00686543	40_49
meta_ERR1631607_HP1506401_notapplicable_female_48_normalReadsPerGene.out.tab	4076	787	22.3299	NA	NA	NA	Female	48	NA	NA	NA	meta	20-49	Adult	healthy	Drigo	S4	Segerstolpe	35	overweight	0	0	11	9	11	Beta	9	9	0.00185806	0.0128865	0.00844081	-0.00395623	0.000782045	0.00853119	0.00292617	0.0375164	-0.00959731	-0.0119118	0.000218375	0.000995056	0.00550251	-0.0247683	0.038488	0.0158733	0.0554024	-0.00468197	0.0345779	0.020593	40_49
meta_ERR1631612_HP1507101_notapplicable_male_22_normalReadsPerGene.out.tab	3019	1163	12.2208	NA	NA	NA	Male	22	NA	NA	NA	meta	20-49	Adult	healthy	Drigo	S5	Segerstolpe	32.9	overweight	0	0	0	2	0	Beta	2	2	-0.00163423	0.00435561	2.17e-05	-0.00549108	0.000663206	0.000439005	0.000420392	0.00610681	0.00725147	0.00128087	-0.000376362	-0.000387676	0.0053378	-0.0144546	0.00425235	0.0017053	-0.000315756	0.000563279	-0.0109396	-0.00177275	20_29
meta_ERR1631613_HP1507101_betacell_male_22_normalReadsPerGene.out.tab	74748	5623	11.2675	NA	NA	NA	Male	22	NA	NA	NA	meta	20-49	Adult	healthy	Drigo	S5	Segerstolpe	32.9	overweight	0	0	0	1	0	Beta	1	1	-0.00288878	-0.000152855	-0.00337341	-0.00281669	6.41e-05	-0.000178066	0.000423007	0.00194264	0.0045041	0.00183743	0.000259213	-0.00569645	0.00146469	-0.00135873	-0.00612974	-0.00106265	-0.000618951	0.000237734	0.00180037	-0.000237476	20_29
meta_ERR1631614_HP1507101_notapplicable_male_22_normalReadsPerGene.out.tab	22749	4098	14.6739	NA	NA	NA	Male	22	NA	NA	NA	meta	20-49	Adult	healthy	Drigo	S5	Segerstolpe	32.9	overweight	0	0	0	1	0	Beta	1	1	-0.00287681	-0.000673682	-0.00304609	-0.000733837	-0.000279295	-0.00036663	0.000973174	0.000760883	0.00331213	0.00132629	0.00034417	-0.00487686	-0.000689663	0.00021075	-0.00537619	-0.00752179	0.000618866	0.00029631	0.00593361	0.00382669	20_29
meta_ERR1631630_HP1507101_betacell_male_22_normalReadsPerGene.out.tab	39639	4824	12.6009	NA	NA	NA	Male	22	NA	NA	NA	meta	20-49	Adult	healthy	Drigo	S5	Segerstolpe	32.9	overweight	0	0	0	2	0	Beta	2	2	-0.00310625	-0.000149403	-0.00365371	-0.00346353	0.000103162	-0.000695831	-0.000211195	0.00098834	0.00221694	0.00105731	0.000331316	-0.00595577	0.00119991	-0.0017905	-0.00487222	0.00159739	-0.00136192	0.000284151	0.00046557	0.0026955	20_29
meta_ERR1631653_HP1507101_betacell_male_22_normalReadsPerGene.out.tab	167524	6096	14.2656	NA	NA	NA	Male	22	NA	NA	NA	meta	20-49	Adult	healthy	Drigo	S5	Segerstolpe	32.9	overweight	0	0	0	1	0	Beta	1	1	-0.00278985	-0.000151674	-0.00279957	-0.00321145	-0.000161097	-0.000476647	0.000664351	0.0017723	0.00470111	0.00178803	0.000106318	-0.00279634	0.00084725	-0.0037079	-0.00644301	-0.00453759	-0.000432786	0.000530269	0.000884757	0.0022534	20_29
meta_ERR1631661_HP1507101_betacell_male_22_normalReadsPerGene.out.tab	146055	6345	7.56645	NA	NA	NA	Male	22	NA	NA	NA	meta	20-49	Adult	healthy	Drigo	S5	Segerstolpe	32.9	overweight	0	0	0	1	0	Beta	1	1	-0.00290395	-2.24e-05	-0.00350534	-0.00293771	0.00029553	-0.000332563	0.000306563	0.000650349	0.0030692	0.00110779	0.000479643	-0.00843928	-0.000630427	0.00158666	-0.00181473	-0.00282071	-0.000714288	0.000149921	0.000129099	0.00730936	20_29
meta_ERR1631664_HP1507101_notapplicable_male_22_normalReadsPerGene.out.tab	7762	2503	9.48159	NA	NA	NA	Male	22	NA	NA	NA	meta	20-49	Adult	healthy	Drigo	S5	Segerstolpe	32.9	overweight	0	0	0	2	0	Beta	2	2	-0.00285728	0.000499481	-0.00410664	-0.00321651	0.000667103	0.00263654	0.000535527	0.0025067	0.00615394	0.00217285	0.000850563	-0.0209868	0.0033178	0.0120072	0.00307506	0.009198	-0.0019581	-0.000407006	-0.00171565	-0.00648894	20_29
meta_ERR1631679_HP1507101_betacell_male_22_normalReadsPerGene.out.tab	49472	4685	12.4411	NA	NA	NA	Male	22	NA	NA	NA	meta	20-49	Adult	healthy	Drigo	S5	Segerstolpe	32.9	overweight	0	0	0	1	0	Beta	1	1	-0.00297413	-0.000556062	-0.00319597	-0.00272427	-0.000690375	-0.000323479	0.000165023	0.00135385	0.00362471	0.00163888	-0.000106945	-0.00477678	0.000497125	-0.00115835	-0.00687529	-0.00184706	-0.000685737	0.000133518	0.00466648	-8.11e-05	20_29
meta_ERR1631681_HP1507101_notapplicable_male_22_normalReadsPerGene.out.tab	3418	1457	10.1457	NA	NA	NA	Male	22	NA	NA	NA	meta	20-49	Adult	healthy	Drigo	S5	Segerstolpe	32.9	overweight	0	0	0	2	0	Beta	2	2	-0.00219594	0.00225443	-0.00185669	-0.00526333	0.000630585	0.000777832	0.000528971	0.00607585	0.00672736	0.00181742	-0.00015741	-0.00294129	0.00514595	-0.0104703	-0.000912788	0.00258366	0.00208842	0.000776702	-0.0101186	-0.00410307	20_29
meta_ERR1631686_HP1507101_notapplicable_male_22_normalReadsPerGene.out.tab	14757	529	2.56428	NA	NA	NA	Male	22	NA	NA	NA	meta	20-49	Adult	healthy	Drigo	S5	Segerstolpe	32.9	overweight	0	0	11	9	11	Beta	9	9	0.00320174	0.0298754	0.026634	0.00412395	-0.000214831	0.00837211	0.00431299	0.0525209	-0.0377757	-0.0131295	0.00183412	0.00173172	-0.0102258	0.0309597	-0.0409896	-0.010217	-0.0260559	0.00364607	-0.0251997	-0.00560657	20_29
meta_ERR1631696_HP1507101_betacell_male_22_normalReadsPerGene.out.tab	115613	6041	9.94917	NA	NA	NA	Male	22	NA	NA	NA	meta	20-49	Adult	healthy	Drigo	S5	Segerstolpe	32.9	overweight	0	0	0	0	0	Beta	0	0	-0.00318943	-8.19e-05	-0.00419597	-0.00317424	0.000326706	-0.00037006	-0.000114976	0.000493323	0.00204046	0.0010429	0.000395985	-0.00878286	0.00057839	0.00172969	-0.00400632	0.00170033	-0.001527	-0.000123216	0.00290754	0.00239923	20_29
meta_ERR1631697_HP1507101_betacell_male_22_normalReadsPerGene.out.tab	78778	5312	10.4703	NA	NA	NA	Male	22	NA	NA	NA	meta	20-49	Adult	healthy	Drigo	S5	Segerstolpe	32.9	overweight	0	0	0	1	0	Beta	1	1	-0.00293818	-0.000396788	-0.00328269	-0.00205967	-3.48e-05	-0.00017954	0.000560401	0.00165901	0.00428157	0.00173407	0.000359041	-0.00633429	0.00105974	-5.33e-05	-0.00555798	-0.00196077	-0.00058248	6.01e-05	0.002962	0.00130918	20_29
meta_ERR1631699_HP1507101_betacell_male_22_normalReadsPerGene.out.tab	347595	6223	18.4547	NA	NA	NA	Male	22	NA	NA	NA	meta	20-49	Adult	healthy	Drigo	S5	Segerstolpe	32.9	overweight	0	0	0	1	0	Beta	1	1	-0.00276296	-0.000171882	-0.00342492	-0.00278449	0.000198036	-9.34e-05	0.000203238	0.000656895	0.00275202	0.00117179	0.00043002	-0.00873557	-0.000186633	0.00292716	-0.00236816	-0.000483132	-0.000866642	-6.25e-05	0.00208666	0.00375368	20_29
meta_ERR1631702_HP1507101_betacell_male_22_normalReadsPerGene.out.tab	295007	6434	13.8907	NA	NA	NA	Male	22	NA	NA	NA	meta	20-49	Adult	healthy	Drigo	S5	Segerstolpe	32.9	overweight	0	0	0	1	0	Beta	1	1	-0.003018	-0.000363986	-0.00365404	-0.00214955	3.55e-05	-0.000107003	0.000525802	0.00127785	0.00384208	0.00167803	0.000322151	-0.00688717	0.00074276	0.000843686	-0.00628156	-0.00207757	-0.000626426	9.91e-05	0.00541357	-0.000412101	20_29
meta_ERR1631711_HP1507101_betacell_male_22_normalReadsPerGene.out.tab	34071	4580	14.6482	NA	NA	NA	Male	22	NA	NA	NA	meta	20-49	Adult	healthy	Drigo	S5	Segerstolpe	32.9	overweight	0	0	0	1	0	Beta	1	1	-0.00296479	-0.00040239	-0.00304966	-0.00203616	-8.71e-05	-0.000402602	0.000729976	0.00112792	0.0038653	0.001451	0.000367202	-0.00518528	0.0003457	-0.000794121	-0.00495476	-0.00511111	-0.00024107	0.000280438	0.00265055	0.00355057	20_29
meta_ERR1631712_HP1507101_notapplicable_male_22_normalReadsPerGene.out.tab	3559	1327	13.7425	NA	NA	NA	Male	22	NA	NA	NA	meta	20-49	Adult	healthy	Drigo	S5	Segerstolpe	32.9	overweight	0	0	0	2	0	Beta	2	2	-0.00151792	0.00525875	0.000829471	-0.00479056	0.000582391	0.000363032	0.00042098	0.00476538	0.00751222	0.000760464	-0.00021581	-0.00321259	0.00482281	-0.011949	0.00813683	-6.07e-09	-0.00311264	0.00025641	-0.00832548	0.00168522	20_29
meta_ERR1631732_HP1507101_betacell_male_22_normalReadsPerGene.out.tab	67723	4939	18.023	NA	NA	NA	Male	22	NA	NA	NA	meta	20-49	Adult	healthy	Drigo	S5	Segerstolpe	32.9	overweight	0	0	0	0	0	Beta	0	0	-0.00247485	0.00106111	-0.00229323	-0.00481974	0.0002161	-0.000247866	0.000312459	0.0033585	0.00635498	0.00192451	-8e-05	-0.00299286	0.00292669	-0.00743076	-0.00350535	-3.46e-05	-0.00133548	0.000700118	-0.00676289	0.00149227	20_29
meta_ERR1631733_HP1507101_deltacell_male_22_normalReadsPerGene.out.tab	411765	7747	9.32552	NA	NA	NA	Male	22	NA	NA	NA	meta	20-49	Adult	healthy	Drigo	S5	Segerstolpe	32.9	overweight	0	0	0	1	0	Beta	1	1	-0.00328849	-0.000378796	-0.00440419	-0.00139671	0.000287067	-0.00134056	-0.000506933	-0.00142644	-0.00132591	-0.000103723	0.000275403	-0.00452362	-0.000564997	0.00130165	-0.00278201	-0.00157894	-0.00075077	-3.81e-05	0.0028128	0.0054497	20_29
meta_ERR1631735_HP1507101_betacell_male_22_normalReadsPerGene.out.tab	174656	6142	11.1383	NA	NA	NA	Male	22	NA	NA	NA	meta	20-49	Adult	healthy	Drigo	S5	Segerstolpe	32.9	overweight	0	0	0	1	0	Beta	1	1	-0.00312874	-0.000385188	-0.00378104	-0.00296708	3.83e-06	-0.0011739	-0.000542539	-0.000743682	-0.000241404	0.000262325	0.000240125	-0.00352006	-0.000276117	-0.000109461	-0.00312362	-0.00282623	-1.13e-05	0.000417773	0.000933793	0.00534724	20_29
meta_ERR1631745_HP1507101_betacell_male_22_normalReadsPerGene.out.tab	41475	4727	12.224	NA	NA	NA	Male	22	NA	NA	NA	meta	20-49	Adult	healthy	Drigo	S5	Segerstolpe	32.9	overweight	0	0	0	0	0	Beta	0	0	-0.00294457	-0.000153923	-0.00300686	-0.00306079	0.000142811	-0.000183207	0.000562731	0.00198161	0.00475646	0.0016621	0.000524188	-0.00757094	0.00151481	-0.000470447	-0.00339571	-0.00116623	-0.000850934	0.000122671	-0.00106606	0.00421019	20_29
meta_ERR1631748_HP1507101_betacell_male_22_normalReadsPerGene.out.tab	286956	6057	11.9679	NA	NA	NA	Male	22	NA	NA	NA	meta	20-49	Adult	healthy	Drigo	S5	Segerstolpe	32.9	overweight	0	0	0	1	0	Beta	1	1	-0.00298614	-0.000372841	-0.00348341	-0.00255575	0.000185649	-0.00045401	0.000346345	0.000406713	0.00238804	0.00100885	0.00054298	-0.00806441	-0.000209327	0.00191519	-0.00268316	-0.00223279	-0.000634764	-7.94e-05	0.00144567	0.00622388	20_29
meta_ERR1631767_HP1507101_notapplicable_male_22_normalReadsPerGene.out.tab	4976	1812	8.97262	NA	NA	NA	Male	22	NA	NA	NA	meta	20-49	Adult	healthy	Drigo	S5	Segerstolpe	32.9	overweight	0	0	0	2	0	Beta	2	2	-0.00235229	0.00132018	-0.00214945	-0.00450856	0.000368626	0.000351115	0.000333593	0.00417471	0.00572184	0.00156912	0.000120852	-0.00681557	0.00336814	-0.00490082	-9.51e-05	0.00392063	-0.000253027	0.000301186	-0.00633052	0.00205	20_29
meta_ERR1631786_HP1507101_betacell_male_22_normalReadsPerGene.out.tab	303252	6548	11.0597	NA	NA	NA	Male	22	NA	NA	NA	meta	20-49	Adult	healthy	Drigo	S5	Segerstolpe	32.9	overweight	0	0	0	1	0	Beta	1	1	-0.00308798	-0.000184443	-0.00388806	-0.0032411	0.000220764	-0.000591894	-8.3e-05	0.000402308	0.00202945	0.00105932	0.000348429	-0.0066968	-0.00040013	0.000212835	-0.00478816	0.000416132	-0.00153796	-0.000122486	0.00338363	0.00352366	20_29
meta_ERR1631788_HP1507101_notapplicable_male_22_normalReadsPerGene.out.tab	41175	367	5.67246	NA	NA	NA	Male	22	NA	NA	NA	meta	20-49	Adult	healthy	Drigo	S5	Segerstolpe	32.9	overweight	0	0	11	9	11	Beta	9	9	0.00341495	0.0294942	0.026115	0.00365007	-0.00017269	0.0092301	0.00453389	0.0560735	-0.0378395	-0.0175049	0.00187167	0.00202227	-0.00990631	0.0288505	-0.0363232	-0.00950237	-0.0229697	0.00289611	-0.0193105	-0.0018861	20_29
meta_ERR1631794_HP1507101_notapplicable_male_22_normalReadsPerGene.out.tab	47003	3425	24.6784	NA	NA	NA	Male	22	NA	NA	NA	meta	20-49	Adult	healthy	Drigo	S5	Segerstolpe	32.9	overweight	0	0	0	0	0	Beta	0	0	-0.00271091	0.000946044	-0.00381521	-0.00557192	0.000807902	-0.00141447	-0.000967182	0.00213349	0.0021045	0.00134538	-0.000514538	0.00515862	0.00267916	-0.00482342	-0.00561376	0.0150312	-0.00453957	-0.00150015	0.0024365	-0.000966274	20_29
meta_ERR1631796_HP1507101_betacell_male_22_normalReadsPerGene.out.tab	207643	6180	7.74346	NA	NA	NA	Male	22	NA	NA	NA	meta	20-49	Adult	healthy	Drigo	S5	Segerstolpe	32.9	overweight	0	0	0	2	0	Beta	2	2	-0.00318039	-0.000191768	-0.00455464	-0.00155061	0.000333573	0.000823283	0.000120038	-0.000134683	0.00179937	0.000997472	0.000546982	-0.0113507	1.88e-05	0.00641409	-0.00302992	-0.00154803	5.45e-05	0.00012711	0.00826576	-0.00490982	20_29
meta_ERR1631805_HP1507101_betacell_male_22_normalReadsPerGene.out.tab	227560	6927	10.6882	NA	NA	NA	Male	22	NA	NA	NA	meta	20-49	Adult	healthy	Drigo	S5	Segerstolpe	32.9	overweight	0	0	0	1	0	Beta	1	1	-0.0028664	-0.00046783	-0.00323711	-0.00192517	6.38e-06	-0.000407884	0.000614234	0.000215177	0.00251941	0.00104557	0.00044678	-0.0065005	-0.00124302	0.0015762	-0.00377606	-0.00623197	0.000169104	5.65e-05	0.00510891	0.00574852	20_29
meta_ERR1631811_HP1507101_betacell_male_22_normalReadsPerGene.out.tab	283947	7492	0.513057	NA	NA	NA	Male	22	NA	NA	NA	meta	20-49	Adult	healthy	Drigo	S5	Segerstolpe	32.9	overweight	0	0	0	10	0	Beta	10	10	-0.00308989	-0.000214929	-0.00532879	0.00242364	0.000418545	0.00441332	-0.000835235	-0.00360554	-0.00451849	-0.00113103	0.000255313	-0.00538919	-0.00103284	0.00710909	0.000301089	-0.00768054	0.0055266	0.00107966	0.0120276	-0.0282419	20_29
meta_ERR1631836_HP1507101_betacell_male_22_normalReadsPerGene.out.tab	54898	5343	16.2788	NA	NA	NA	Male	22	NA	NA	NA	meta	20-49	Adult	healthy	Drigo	S5	Segerstolpe	32.9	overweight	0	0	0	1	0	Beta	1	1	-0.00306258	-0.000468152	-0.00373384	-0.00151188	1.26e-05	-0.000207263	0.000573516	0.000738889	0.00318748	0.00142283	0.000413137	-0.00725611	9.33e-05	0.00172001	-0.00586963	-0.00412208	-0.000278123	0.000124288	0.0068919	0.0013144	20_29
meta_ERR1631838_HP1507101_betacell_male_22_normalReadsPerGene.out.tab	216442	7825	10.4219	NA	NA	NA	Male	22	NA	NA	NA	meta	20-49	Adult	healthy	Drigo	S5	Segerstolpe	32.9	overweight	0	0	0	1	0	Beta	1	1	-0.00340376	-0.000316591	-0.00448402	-0.00266115	0.000295966	-0.00117576	-0.000350789	-0.0012949	-0.000621445	0.000176317	0.000375102	-0.00551715	-0.00185692	0.00153303	-0.00310332	-0.00467734	0.000215907	0.000251081	0.00349347	0.00667236	20_29
meta_ERR1631856_HP1507101_betacell_male_22_normalReadsPerGene.out.tab	27344	4288	12.0365	NA	NA	NA	Male	22	NA	NA	NA	meta	20-49	Adult	healthy	Drigo	S5	Segerstolpe	32.9	overweight	0	0	0	1	0	Beta	1	1	-0.00284562	-0.000279882	-0.00322223	-0.00288805	-0.000133405	-3.95e-05	0.000280549	0.00125355	0.00350427	0.00140808	0.000337959	-0.00820929	6.4e-05	0.00153285	-0.00319143	-0.000791356	-0.00062282	0.000124411	0.00203933	0.00350427	20_29
meta_ERR1631865_HP1507101_betacell_male_22_normalReadsPerGene.out.tab	86231	6710	9.58067	NA	NA	NA	Male	22	NA	NA	NA	meta	20-49	Adult	healthy	Drigo	S5	Segerstolpe	32.9	overweight	0	0	0	1	0	Beta	1	1	-0.0033351	-0.000266699	-0.00444002	-0.0025242	0.00025571	-0.000572548	-0.000185641	-0.000248595	0.000866477	0.000713743	0.000347757	-0.00708723	0.000170278	0.00149583	-0.00490894	-0.00129703	-0.000630489	5.93e-05	0.00528901	0.00152612	20_29
meta_ERR1631881_HP1507101_betacell_male_22_normalReadsPerGene.out.tab	128568	6014	16.1117	NA	NA	NA	Male	22	NA	NA	NA	meta	20-49	Adult	healthy	Drigo	S5	Segerstolpe	32.9	overweight	0	0	0	2	0	Beta	2	2	-0.00294931	-0.000694239	-0.00271118	-0.00226059	-9.05e-05	-0.000254423	0.000801139	0.00164419	0.00438411	0.00164827	0.000613354	-0.00608168	0.00108852	-0.000634839	-0.005021	-0.0034569	-0.000263797	2.45e-05	0.00174914	0.00280047	20_29
meta_ERR1631888_HP1507101_betacell_male_22_normalReadsPerGene.out.tab	37679	4583	9.49562	NA	NA	NA	Male	22	NA	NA	NA	meta	20-49	Adult	healthy	Drigo	S5	Segerstolpe	32.9	overweight	0	0	0	2	0	Beta	2	2	-0.00302002	-0.000206384	-0.00368983	-0.00242103	0.000293873	-0.000530574	0.000173381	0.000351158	0.00210111	0.000905995	0.000462885	-0.00762411	0.000147547	0.00219247	-0.00229669	-0.00295745	-0.000124113	7.73e-05	0.00145102	0.00646011	20_29
meta_ERR1631890_HP1507101_betacell_male_22_normalReadsPerGene.out.tab	51637	4804	7.41779	NA	NA	NA	Male	22	NA	NA	NA	meta	20-49	Adult	healthy	Drigo	S5	Segerstolpe	32.9	overweight	0	0	0	2	0	Beta	2	2	-0.0028945	6.85e-05	-0.00397065	-0.00244928	0.000389955	0.000821009	0.000345547	0.00174025	0.00427844	0.00171862	0.000556223	-0.0129672	0.00165623	0.00570245	-0.00210187	0.00382796	-0.0012477	-0.000216537	0.00287655	-0.00241254	20_29
meta_ERR1631920_HP1507101_betacell_male_22_normalReadsPerGene.out.tab	83942	5638	12.2262	NA	NA	NA	Male	22	NA	NA	NA	meta	20-49	Adult	healthy	Drigo	S5	Segerstolpe	32.9	overweight	0	0	0	2	0	Beta	2	2	-0.00313643	-6.12e-05	-0.00399764	-0.00337845	0.000272465	-0.000481622	-2.16e-05	0.00084731	0.00253937	0.0012089	0.000340769	-0.00763502	0.000623979	0.000239266	-0.00493703	0.0010771	-0.00144693	-4.73e-05	0.00293586	0.00275326	20_29
meta_ERR1631923_HP1507101_notapplicable_male_22_normalReadsPerGene.out.tab	3348	1308	11.2424	NA	NA	NA	Male	22	NA	NA	NA	meta	20-49	Adult	healthy	Drigo	S5	Segerstolpe	32.9	overweight	0	0	0	0	0	Beta	0	0	-0.00112572	0.00692305	0.0026165	-0.00432781	0.000469659	-0.000151877	0.000157252	0.00222901	0.00842368	0.00048357	-0.000360176	-0.00151902	0.00476239	-0.0136389	0.0108669	-0.00311255	-0.00887623	0.000316411	-0.00853396	0.000927296	20_29
meta_ERR1631926_HP1507101_betacell_male_22_normalReadsPerGene.out.tab	101012	5685	7.17236	NA	NA	NA	Male	22	NA	NA	NA	meta	20-49	Adult	healthy	Drigo	S5	Segerstolpe	32.9	overweight	0	0	0	5	0	Beta	5	5	-0.00313859	-0.000179599	-0.00404405	-0.00267338	0.000314662	-0.00113341	-0.000375157	-0.00117896	-0.000940049	-9.89e-05	0.000370802	-0.00530936	-0.000715505	0.000815512	-0.00207622	-0.00500953	0.00075813	0.000302309	0.00183898	0.00748156	20_29
meta_ERR1631941_HP1507101_betacell_male_22_normalReadsPerGene.out.tab	78653	5314	12.9048	NA	NA	NA	Male	22	NA	NA	NA	meta	20-49	Adult	healthy	Drigo	S5	Segerstolpe	32.9	overweight	0	0	0	2	0	Beta	2	2	-0.00302306	-2.14e-05	-0.00395638	-0.0028606	0.00030472	0.000454484	0.000399569	0.00185643	0.00465659	0.00188711	0.000502663	-0.0115522	0.00178458	0.00363887	-0.00397652	0.00256949	-0.00142924	-0.000117048	0.00293666	-0.00134048	20_29
meta_ERR1631942_HP1507101_betacell_male_22_normalReadsPerGene.out.tab	214023	6278	13.4291	NA	NA	NA	Male	22	NA	NA	NA	meta	20-49	Adult	healthy	Drigo	S5	Segerstolpe	32.9	overweight	0	0	0	1	0	Beta	1	1	-0.0030902	-0.00044313	-0.00391649	-0.00175072	1.9e-05	-0.00039	0.000301049	0.000511582	0.00262704	0.00140108	0.000215208	-0.00414287	-0.000494657	7.53e-05	-0.00786046	-0.0036109	-0.00048531	0.000120667	0.0092096	-0.0015303	20_29
meta_ERR1631951_HP1507101_betacell_male_22_normalReadsPerGene.out.tab	13663	2908	8.62494	NA	NA	NA	Male	22	NA	NA	NA	meta	20-49	Adult	healthy	Drigo	S5	Segerstolpe	32.9	overweight	0	0	0	0	0	Beta	0	0	-0.00289514	0.000408958	-0.00363032	-0.00292251	0.000390054	-0.00135605	-0.000378329	0.000256943	0.00119738	0.000552821	0.000100939	-0.002073	-0.000198221	-0.00510093	-0.00461711	0.000657946	-0.00253048	-0.000229564	0.00113606	0.00593923	20_29
meta_ERR1631956_HP1507101_betacell_male_22_normalReadsPerGene.out.tab	209494	5726	12.1238	NA	NA	NA	Male	22	NA	NA	NA	meta	20-49	Adult	healthy	Drigo	S5	Segerstolpe	32.9	overweight	0	0	0	0	0	Beta	0	0	-0.00282846	-0.000773515	-0.0028617	-0.00145586	-0.000200286	3.23e-05	0.000844646	0.00135724	0.00403524	0.00160283	0.000496985	-0.00727566	0.00126783	0.00267059	-0.00369478	-0.00229764	-0.00025093	-9.29e-05	0.00286395	0.00206496	20_29
meta_ERR1631963_HP1507101_betacell_male_22_normalReadsPerGene.out.tab	107305	5374	7.3912	NA	NA	NA	Male	22	NA	NA	NA	meta	20-49	Adult	healthy	Drigo	S5	Segerstolpe	32.9	overweight	0	0	0	2	0	Beta	2	2	-0.0027675	0.000510494	-0.00317432	-0.00421906	0.000415326	-0.000132994	8.71e-05	0.00264981	0.00408072	0.00147383	0.000262566	-0.00671778	0.00214837	-0.00293953	-0.00277759	0.00389134	-0.000866351	0.000123216	-0.00355774	0.00222852	20_29
meta_ERR1631968_HP1507101_betacell_male_22_normalReadsPerGene.out.tab	264941	6140	11.8541	NA	NA	NA	Male	22	NA	NA	NA	meta	20-49	Adult	healthy	Drigo	S5	Segerstolpe	32.9	overweight	0	0	0	1	0	Beta	1	1	-0.0031035	-0.000379964	-0.00438946	-0.00133469	0.000191019	0.00019205	7.41e-05	-0.000863939	0.000717079	0.000833512	0.000288866	-0.00444819	-0.00276062	0.00211134	-0.00722209	-0.006868	0.00090549	0.000416459	0.0144524	-0.00506292	20_29
meta_ERR1631969_HP1507101_notapplicable_male_22_normalReadsPerGene.out.tab	291443	6346	10.1896	NA	NA	NA	Male	22	NA	NA	NA	meta	20-49	Adult	healthy	Drigo	S5	Segerstolpe	32.9	overweight	0	0	0	1	0	Beta	1	1	-0.00323666	-0.000693252	-0.00457387	0.000295368	6.41e-05	-0.000687443	-2.7e-05	-0.00225677	-0.0017802	-5.15e-05	0.000304163	-0.00315115	-0.00352609	0.00209726	-0.00703024	-0.0097993	0.00133566	0.000422077	0.0167367	-0.00184964	20_29
meta_ERR1631980_HP1507101_betacell_male_22_normalReadsPerGene.out.tab	258498	6530	15.3049	NA	NA	NA	Male	22	NA	NA	NA	meta	20-49	Adult	healthy	Drigo	S5	Segerstolpe	32.9	overweight	0	0	0	1	0	Beta	1	1	-0.00278495	-0.000282253	-0.00298476	-0.0030694	-0.000200553	-0.000717237	0.000530222	0.00117986	0.00386264	0.0016278	4.91e-05	-0.00164054	-0.000341768	-0.00333022	-0.00744872	-0.00686083	0.000113221	0.000589937	0.00403945	0.00322452	20_29
meta_ERR1632404_HP1509101_betacell_male_27_normalReadsPerGene.out.tab	23089	3933	8.83889	NA	NA	NA	Male	27	NA	NA	NA	meta	20-49	Adult	healthy	Drigo	S6	Segerstolpe	31.8	overweight	0	0	0	2	0	Beta	2	2	-0.00352713	-0.000230746	-0.00465847	-0.00232344	0.000351167	-0.00141314	-0.000313884	-0.0017309	-0.00104216	-9.09e-05	0.000413639	-0.00560785	-0.00246255	0.00228706	-0.00150936	-0.00827904	0.00119907	0.000514611	0.0024408	0.0102593	20_29
meta_ERR1632439_HP1509101_betacell_male_27_normalReadsPerGene.out.tab	44508	5043	8.49781	NA	NA	NA	Male	27	NA	NA	NA	meta	20-49	Adult	healthy	Drigo	S6	Segerstolpe	31.8	overweight	0	0	0	1	0	Beta	1	1	-0.00316733	-0.000787683	-0.00359345	0.000262885	-0.000185649	-0.000334468	0.00082753	0.000790258	0.00291676	0.00125297	0.000453761	-0.00577513	0.000408188	0.00115855	-0.00499281	-0.00507348	0.000429698	0.000236982	0.00483328	0.00185826	20_29
meta_ERR1632457_HP1509101_betacell_male_27_normalReadsPerGene.out.tab	658798	6485	8.27204	NA	NA	NA	Male	27	NA	NA	NA	meta	20-49	Adult	healthy	Drigo	S6	Segerstolpe	31.8	overweight	0	0	0	2	0	Beta	2	2	-0.0031206	-0.000223262	-0.00426995	-0.00165749	0.000283052	0.00063385	0.000278057	0.000283731	0.00251495	0.00111949	0.000596924	-0.0123865	0.000536354	0.00665056	-0.00167874	-0.00115792	-0.000154077	7.97e-05	0.00456336	-0.000956828	20_29
meta_ERR1632486_HP1509101_betacell_male_27_normalReadsPerGene.out.tab	194586	5860	9.62947	NA	NA	NA	Male	27	NA	NA	NA	meta	20-49	Adult	healthy	Drigo	S6	Segerstolpe	31.8	overweight	0	0	0	1	0	Beta	1	1	-0.00326508	-0.000402041	-0.00436626	-0.00160625	0.000233464	-0.000661861	-3.81e-05	-0.000966486	0.000157537	0.000412492	0.000442312	-0.00703026	-0.000783177	0.0034368	-0.00340747	-0.0055829	0.000605616	0.000255029	0.00615512	0.00420579	20_29
meta_ERR1632487_HP1509101_notapplicable_male_27_normalReadsPerGene.out.tab	4132	1517	9.20102	NA	NA	NA	Male	27	NA	NA	NA	meta	20-49	Adult	healthy	Drigo	S6	Segerstolpe	31.8	overweight	0	0	0	2	0	Beta	2	2	-0.00236777	0.00137069	-0.00226671	-0.0043982	0.000667892	0.000455239	0.000382189	0.00395353	0.0046864	0.00121093	0.000158858	-0.00837833	0.00321098	-0.00207433	0.00282572	0.00536956	0.000386744	-5.73e-05	-0.00744284	0.00364799	20_29
meta_ERR1632523_HP1509101_notapplicable_male_27_normalReadsPerGene.out.tab	51571	4117	11.1701	NA	NA	NA	Male	27	NA	NA	NA	meta	20-49	Adult	healthy	Drigo	S6	Segerstolpe	31.8	overweight	0	0	0	5	0	Beta	5	5	-0.00344501	-0.000129159	-0.00530617	0.000142977	0.000541311	-0.00240213	-0.00184742	-0.00318189	-0.00557451	-0.00160432	-3.83e-05	0.000119897	0.00286939	0.000879768	-0.00103155	0.00205854	-0.00144477	-0.000368341	0.000886742	0.00573395	20_29
meta_ERR1632543_HP1509101_betacell_male_27_normalReadsPerGene.out.tab	38929	4704	9.4472	NA	NA	NA	Male	27	NA	NA	NA	meta	20-49	Adult	healthy	Drigo	S6	Segerstolpe	31.8	overweight	0	0	0	1	0	Beta	1	1	-0.00301916	-0.00039075	-0.00359275	-0.00176723	2.07e-05	-7e-05	0.000556048	0.00110409	0.00359934	0.00153424	0.000413767	-0.00650405	0.000600929	0.00135649	-0.00511118	-0.00382029	0.000155641	0.000341459	0.00429119	0.000326865	20_29
meta_ERR1632563_HP1509101_notapplicable_male_27_normalReadsPerGene.out.tab	4937	1799	7.96564	NA	NA	NA	Male	27	NA	NA	NA	meta	20-49	Adult	healthy	Drigo	S6	Segerstolpe	31.8	overweight	0	0	0	0	0	Beta	0	0	-0.00256875	0.00134415	-0.00209724	-0.00428818	0.000415503	-0.000318734	0.000628701	0.00400912	0.00723285	0.00187506	-8.54e-05	-0.00177469	0.00471206	-0.0107592	-0.00366605	-0.00497873	0.000345311	0.00147159	-0.011226	-0.000479324	20_29
meta_ERR1632570_HP1509101_notapplicable_male_27_normalReadsPerGene.out.tab	20571	2947	18.3673	NA	NA	NA	Male	27	NA	NA	NA	meta	20-49	Adult	healthy	Drigo	S6	Segerstolpe	31.8	overweight	0	0	0	0	0	Beta	0	0	-0.0028604	0.000766223	-0.00400579	-0.00493054	0.000749852	-0.00131149	-0.000956399	0.00174495	0.00132168	0.000964833	-0.000262314	0.00121052	0.00151357	-0.00672289	-0.00650732	0.0142567	-0.00458624	-0.00136451	0.00209948	-0.000689924	20_29
meta_ERR1632602_HP1509101_betacell_male_27_normalReadsPerGene.out.tab	189694	6582	10.0167	NA	NA	NA	Male	27	NA	NA	NA	meta	20-49	Adult	healthy	Drigo	S6	Segerstolpe	31.8	overweight	0	0	0	1	0	Beta	1	1	-0.00316732	-0.00105399	-0.00372584	0.00198646	-0.000220757	-0.000270477	0.00132781	-0.000229397	0.00178202	0.000796576	0.00057648	-0.00760968	-0.000524919	0.00417871	-0.00376056	-0.00840053	0.00115972	0.00014624	0.00832813	0.00371037	20_29
meta_ERR1632639_HP1509101_betacell_male_27_normalReadsPerGene.out.tab	170727	6013	11.139	NA	NA	NA	Male	27	NA	NA	NA	meta	20-49	Adult	healthy	Drigo	S6	Segerstolpe	31.8	overweight	0	0	0	1	0	Beta	1	1	-0.00298209	-0.000542254	-0.00361158	-0.00116907	-4.27e-05	-0.000297981	0.000695918	0.000137564	0.00209814	0.00105258	0.000359839	-0.00498552	-0.000454614	0.00174358	-0.00488075	-0.00618052	0.000822017	0.000318233	0.00642288	0.00107172	20_29
meta_ERR1632645_HP1509101_betacell_male_27_normalReadsPerGene.out.tab	26723	4239	12.7391	NA	NA	NA	Male	27	NA	NA	NA	meta	20-49	Adult	healthy	Drigo	S6	Segerstolpe	31.8	overweight	0	0	0	2	0	Beta	2	2	-0.00312503	-0.000319108	-0.00438366	-0.000766884	0.000262975	0.00103322	0.00057835	0.000334383	0.00305645	0.0013148	0.000719587	-0.0142478	0.000626315	0.00862616	-0.00204234	-0.00196912	-9.86e-05	0.000107135	0.00750754	-0.00309723	20_29
meta_ERR1632701_HP1509101_notapplicable_male_27_normalReadsPerGene.out.tab	7944	2485	10.0459	NA	NA	NA	Male	27	NA	NA	NA	meta	20-49	Adult	healthy	Drigo	S6	Segerstolpe	31.8	overweight	0	0	0	2	0	Beta	2	2	-0.00291761	-0.000254575	-0.0036303	-0.00130865	0.000143382	0.000215317	0.000654496	0.00116915	0.00390665	0.0014764	0.000580682	-0.0110197	0.000997881	0.00444519	-0.00254117	-0.00181728	-0.000573066	5.16e-05	0.00314889	0.00297531	20_29
meta_ERR1632703_HP1509101_betacell_male_27_normalReadsPerGene.out.tab	45279	4661	7.75721	NA	NA	NA	Male	27	NA	NA	NA	meta	20-49	Adult	healthy	Drigo	S6	Segerstolpe	31.8	overweight	0	0	0	1	0	Beta	1	1	-0.00313031	-0.000653536	-0.0042164	0.000587253	1.67e-05	0.000145862	0.000527132	-0.000859387	0.000703345	0.000587456	0.000478311	-0.00718751	-0.000929441	0.00435294	-0.00463943	-0.00853423	0.00162667	0.000440015	0.0113852	-0.00153196	20_29
meta_ERR1632713_HP1509101_notapplicable_male_27_normalReadsPerGene.out.tab	9859	2227	9.67804	NA	NA	NA	Male	27	NA	NA	NA	meta	20-49	Adult	healthy	Drigo	S6	Segerstolpe	31.8	overweight	0	0	0	0	0	Beta	0	0	-0.00212255	0.00131021	-0.00274875	-0.00500316	0.000710375	-0.000522677	-0.000399782	0.00304657	0.00233199	0.00110146	-0.000383455	0.00316486	0.00343419	-0.00591273	-0.000401117	0.00728124	0.000477059	-0.00035065	-0.00516153	-0.00124525	20_29
meta_ERR1632721_HP1509101_betacell_male_27_normalReadsPerGene.out.tab	25501	4150	13.1757	NA	NA	NA	Male	27	NA	NA	NA	meta	20-49	Adult	healthy	Drigo	S6	Segerstolpe	31.8	overweight	0	0	0	1	0	Beta	1	1	-0.00313663	-0.000208016	-0.00454573	-0.00114211	0.000316819	0.00146586	0.000326705	0.00027743	0.00278015	0.00137856	0.000533637	-0.0112792	-2.46e-06	0.00705033	-0.00351594	-0.00158086	0.000326767	0.000204377	0.00944144	-0.00920446	20_29
meta_ERR1632732_HP1509101_notapplicable_male_27_normalReadsPerGene.out.tab	246079	4677	10.5246	NA	NA	NA	Male	27	NA	NA	NA	meta	20-49	Adult	healthy	Drigo	S6	Segerstolpe	31.8	overweight	0	0	0	5	0	Beta	5	5	-0.0031878	3.85e-05	-0.0049826	-0.00151741	0.000638981	-0.0024388	-0.00198519	-0.00272733	-0.00514998	-0.00130058	-0.0001771	0.00184941	0.00244431	-0.00140273	-0.00360467	0.00841381	-0.00403379	-0.0011183	0.00366351	0.00384936	20_29
meta_ERR1632756_HP1509101_co-expressioncell_male_27_normalReadsPerGene.out.tab	225176	5807	11.3188	NA	NA	NA	Male	27	NA	NA	NA	meta	20-49	Adult	healthy	Drigo	S6	Segerstolpe	31.8	overweight	0	0	0	6	0	Beta	6	6	-0.00334895	-0.00106546	-0.00435722	0.00341235	-0.000208422	-0.00103854	0.000513609	-0.00157428	-0.000972791	-5.47e-05	0.000364035	-0.00331424	-0.00121595	0.00174057	-0.00519481	-0.0103318	0.00154412	0.000382266	0.0103894	0.00330865	20_29
meta_SRX1787828_21yr_male_unsure_Quake	771707	4510	15.6675	NA	NA	NA	Male	21	NA	NA	NA	meta	20-49	Adult	healthy	Drigo	Q1	Quake	28.4	overweight	0	0	0	11	0	Beta	11	11	-0.003132	-0.000664948	-0.00293436	-0.00365287	-0.00014593	-0.000484708	0.00121846	0.000180197	0.0033536	0.0016137	0.000735186	-0.00123465	-0.00832449	-0.00135295	-0.00398459	-0.0204396	0.00486271	0.00165226	0.00936005	0.0243998	20_29
meta_SRX1787829_21yr_male_unsure_Quake	322422	3883	1.07266	NA	NA	NA	Male	21	NA	NA	NA	meta	20-49	Adult	healthy	Drigo	Q1	Quake	28.4	overweight	0	0	0	9	0	Beta	9	9	-0.00211635	-0.000387583	-0.00334069	-0.00206923	0.000135248	-0.000260663	0.000472911	0.000545412	0.00080358	0.000681828	0.000462902	-0.00279284	-0.00563003	0.000371972	-0.00151728	-0.00926951	0.00462483	0.000763065	0.00584901	0.00678299	20_29
meta_SRX1787834_21yr_male_unsure_Quake	496033	3613	16.0818	NA	NA	NA	Male	21	NA	NA	NA	meta	20-49	Adult	healthy	Drigo	Q1	Quake	28.4	overweight	0	0	0	11	0	Beta	11	11	-0.00278507	0.000322454	-0.00224946	-0.00424202	-1.65e-05	-0.000437873	0.00103113	0.0014938	0.00424368	0.00171245	0.000362816	0.000663643	-0.00447774	-0.00258137	-0.00145269	-0.012974	0.00319959	0.00117594	0.00366601	0.0169494	20_29
meta_SRX1787844_21yr_male_unsure_Quake	302668	3270	27.2843	NA	NA	NA	Male	21	NA	NA	NA	meta	20-49	Adult	healthy	Drigo	Q1	Quake	28.4	overweight	0	0	0	11	0	Beta	11	11	-0.00179471	0.00438295	0.000750451	-0.00420789	0.000226642	0.00102487	0.000780948	0.00232963	0.00553298	0.000752161	5.54e-05	0.000158676	-0.00182503	-0.0073613	0.00525956	-0.0110682	0.00039401	0.00098122	0.00045379	0.0110085	20_29
meta_SRX1787845_21yr_male_unsure_Quake	371944	2697	15.2608	NA	NA	NA	Male	21	NA	NA	NA	meta	20-49	Adult	healthy	Drigo	Q1	Quake	28.4	overweight	0	0	11	11	11	Beta	11	11	-0.00109746	0.00594764	0.00192361	-0.00456794	0.000414284	0.00103566	0.000606494	0.00592035	0.00471587	-0.000179161	-0.000198485	0.000873434	0.000857821	-0.0110449	0.00922365	-0.00214926	0.00173909	0.000136494	-0.00315247	0.00536615	20_29
meta_SRX1787850_21yr_male_unsure_Quake	625514	4455	14.586	NA	NA	NA	Male	21	NA	NA	NA	meta	20-49	Adult	healthy	Drigo	Q1	Quake	28.4	overweight	0	0	0	11	0	Beta	11	11	-0.00307792	-0.000251457	-0.00310836	-0.00376988	-8.26e-05	-0.000269162	0.00123848	2.95e-05	0.00340568	0.00153022	0.0007517	-0.0018097	-0.00980371	-0.00130845	-0.00306205	-0.0239832	0.00585821	0.00197577	0.0105234	0.0287553	20_29
meta_SRX1787858_21yr_male_unsure_Quake	488181	4267	14.0928	NA	NA	NA	Male	21	NA	NA	NA	meta	20-49	Adult	healthy	Drigo	Q1	Quake	28.4	overweight	0	0	0	11	0	Beta	11	11	-0.00300427	-7.25e-06	-0.00297841	-0.00405308	1.82e-05	-0.000520903	0.000915254	0.00023331	0.00314447	0.00144069	0.000526434	-0.000571512	-0.00888541	-0.00199702	-0.00199947	-0.0178045	0.00418651	0.00151427	0.0063849	0.0222391	20_29
meta_SRX1787874_21yr_male_unsure_Quake	658528	3849	23.8681	NA	NA	NA	Male	21	NA	NA	NA	meta	20-49	Adult	healthy	Drigo	Q1	Quake	28.4	overweight	0	0	0	11	0	Beta	11	11	-0.00280545	0.000519264	-0.00254727	-0.00470016	0.000170153	-0.000595169	0.000743826	0.001737	0.00500647	0.00209213	5.18e-05	0.00393989	-0.00202279	7.21e-05	-0.000688187	-0.0104656	0.0025566	0.000952808	0.00234281	0.0138065	20_29
meta_SRX1787878_21yr_male_delta_Quake	426550	2578	18.4522	NA	NA	NA	Male	21	NA	NA	NA	meta	20-49	Adult	healthy	Drigo	Q1	Quake	28.4	overweight	0	0	11	8	11	Beta	8	8	0.0016171	0.0180891	0.014464	-0.000160111	-0.000203608	-0.00050416	-0.000114748	-0.00160453	0.00634071	-0.00683068	-0.00024263	0.000631926	0.0016619	-0.00864425	0.0149538	-0.00715952	-0.0135559	-0.000543297	0.00350937	0.00142309	20_29
meta_SRX1787879_21yr_male_unsure_Quake	333869	2845	13.5233	NA	NA	NA	Male	21	NA	NA	NA	meta	20-49	Adult	healthy	Drigo	Q1	Quake	28.4	overweight	0	0	0	0	0	Beta	0	0	-0.0012408	0.00596199	0.00210801	-0.00480521	0.000398063	0.000922054	0.000571099	0.00485934	0.00517472	0.00162572	-0.000343867	0.00227285	0.00160288	-0.011498	0.00782928	-0.00206031	0.000413579	0.000430772	-0.00632382	0.002065	20_29
meta_SRX1787887_21yr_male_unsure_Quake	494149	3677	23.0156	NA	NA	NA	Male	21	NA	NA	NA	meta	20-49	Adult	healthy	Drigo	Q1	Quake	28.4	overweight	0	0	0	0	0	Beta	0	0	-0.00239436	0.00193082	-0.00158065	-0.0052024	0.000360258	-0.000131053	0.000566193	0.00329814	0.0055212	0.00215456	-0.000158682	0.00338024	0.000393037	-0.00607778	0.000306715	-0.00368814	0.0011169	0.000635734	-0.00280203	0.0059611	20_29
meta_SRX1787899_21yr_male_unsure_Quake	281635	2982	13.6872	NA	NA	NA	Male	21	NA	NA	NA	meta	20-49	Adult	healthy	Drigo	Q1	Quake	28.4	overweight	0	0	0	0	0	Beta	0	0	-0.000840491	0.00770667	0.00365525	-0.00437694	0.000437474	0.00150127	0.000559124	0.00476087	0.00517894	0.00226164	-0.000362191	0.00216121	0.00306393	-0.0116379	0.00906024	-0.00153748	-0.00145618	0.000260623	-0.00566606	-3.69e-05	20_29
meta_SRX1787901_21yr_male_alpha_Quake	202701	1195	13.5697	NA	NA	NA	Male	21	NA	NA	NA	meta	20-49	Adult	healthy	Drigo	Q1	Quake	28.4	overweight	0	0	11	9	11	Beta	9	9	0.00350099	0.0315637	0.0281501	0.004533	-0.000413649	0.00670644	0.003446	0.0433232	-0.0318438	-0.0136115	0.00169958	0.0016251	-0.00911971	0.0267662	-0.0334773	-0.00988113	-0.0258036	0.00259285	-0.017203	-0.00209858	20_29
meta_SRX1787908_21yr_male_unsure_Quake	596972	3841	12.1883	NA	NA	NA	Male	21	NA	NA	NA	meta	20-49	Adult	healthy	Drigo	Q1	Quake	28.4	overweight	0	0	0	11	0	Beta	11	11	-0.00288248	0.000355335	-0.00260868	-0.00382655	-4.42e-05	-7.02e-05	0.00118977	0.000436993	0.0038257	0.00147793	0.000654955	-0.00161423	-0.00845695	-0.00217306	-0.00208663	-0.0220489	0.00503821	0.00183335	0.00917115	0.0263352	20_29
meta_SRX1787912_21yr_male_unsure_Quake	646904	4641	13.8759	NA	NA	NA	Male	21	NA	NA	NA	meta	20-49	Adult	healthy	Drigo	Q1	Quake	28.4	overweight	0	0	0	11	0	Beta	11	11	-0.00308123	-0.000312958	-0.00338415	-0.00341963	-1.03e-05	0.000679939	0.00104313	-0.000427935	0.00268259	0.00135607	0.000699056	-0.0020417	-0.0096704	-0.000182538	-0.00252932	-0.0220627	0.00603821	0.00185426	0.0104405	0.021412	20_29
meta_SRX1787914_21yr_male_unsure_Quake	428111	3408	23.135	NA	NA	NA	Male	21	NA	NA	NA	meta	20-49	Adult	healthy	Drigo	Q1	Quake	28.4	overweight	0	0	0	11	0	Beta	11	11	-0.00226083	0.00185208	-0.00108455	-0.00476138	0.000217622	-0.000111912	0.000782315	0.00326959	0.00555818	0.00180448	-1.58e-05	0.00188568	0.000384899	-0.00813947	-0.000210576	-0.0061396	0.00124706	0.00100996	-0.00398909	0.00686622	20_29
meta_SRX1787920_21yr_male_unsure_Quake	323059	2691	0.762728	NA	NA	NA	Male	21	NA	NA	NA	meta	20-49	Adult	healthy	Drigo	Q1	Quake	28.4	overweight	0	0	11	9	11	Beta	9	9	-0.00103619	0.0015363	-0.00210666	-0.00343167	0.000474138	0.000952862	0.000682996	0.00626925	0.00226677	0.00063037	6.65e-05	-0.0028757	5.59e-05	-0.00533009	0.00274813	0.000723936	0.00865422	0.000539582	-0.00331036	-0.00385683	20_29
meta_SRX1787929_21yr_male_unsure_Quake	259251	3096	16.3915	NA	NA	NA	Male	21	NA	NA	NA	meta	20-49	Adult	healthy	Drigo	Q1	Quake	28.4	overweight	0	0	0	0	0	Beta	0	0	-0.00172468	0.00430288	0.00104544	-0.00481782	0.000116743	0.00037583	0.000751139	0.00412811	0.00475267	0.00129706	-0.000268822	0.00159574	-0.000594148	-0.0101227	0.00621487	-0.00294247	0.00100714	0.000494813	-0.00561856	0.0048404	20_29
meta_SRX1787937_21yr_male_unsure_Quake	561653	4006	15.6709	NA	NA	NA	Male	21	NA	NA	NA	meta	20-49	Adult	healthy	Drigo	Q1	Quake	28.4	overweight	0	0	0	11	0	Beta	11	11	-0.00309722	-0.000263774	-0.00295656	-0.00387509	-7.27e-05	-0.000323333	0.00118207	0.000522861	0.00383437	0.00171872	0.000621554	-0.00104887	-0.00757981	-0.0017171	-0.00379255	-0.0200215	0.00472981	0.00165449	0.0091536	0.0235321	20_29
meta_SRX1787942_21yr_male_unsure_Quake	350669	3306	12.9119	NA	NA	NA	Male	21	NA	NA	NA	meta	20-49	Adult	healthy	Drigo	Q1	Quake	28.4	overweight	0	0	11	0	11	Beta	0	0	-0.00094428	0.00738856	0.00365182	-0.00428647	0.000334808	0.000758081	0.000506871	0.00407067	0.00486309	0.00177331	-0.000334618	0.00198992	0.00149364	-0.0115187	0.00951081	-0.00183289	-0.0022808	0.000170643	-0.00542091	0.00175355	20_29
meta_SRX1787943_21yr_male_unsure_Quake	645690	4160	10.769	NA	NA	NA	Male	21	NA	NA	NA	meta	20-49	Adult	healthy	Drigo	Q1	Quake	28.4	overweight	0	0	0	11	0	Beta	11	11	-0.00305744	-0.000359396	-0.00322504	-0.003605	-6.86e-05	-0.000341102	0.00114189	-0.000105714	0.0030574	0.00143146	0.000724043	-0.00199516	-0.00955766	-0.0010591	-0.00296653	-0.0224224	0.00548872	0.00182694	0.00972779	0.0268533	20_29
meta_SRX1787952_21yr_male_unsure_Quake	458017	3003	19.834	NA	NA	NA	Male	21	NA	NA	NA	meta	20-49	Adult	healthy	Drigo	Q1	Quake	28.4	overweight	0	0	0	0	0	Beta	0	0	-0.00196988	0.00371357	-0.000129976	-0.00509052	0.000379614	0.000283388	0.000597834	0.00396526	0.00603786	0.00135159	-0.00019643	0.00215214	0.000901178	-0.00885663	0.00392034	-0.00462482	0.000311209	0.000636339	-0.00379371	0.00636269	20_29
meta_SRX1787955_21yr_male_unsure_Quake	169845	1208	8.99953	NA	NA	NA	Male	21	NA	NA	NA	meta	20-49	Adult	healthy	Drigo	Q1	Quake	28.4	overweight	0	0	11	9	11	Beta	9	9	0.000267046	0.0108241	0.00739896	-0.00252074	4.27e-06	0.000657806	0.000572084	0.00283934	0.00557022	-0.00322544	-0.000179786	0.000881904	0.00175728	-0.0104916	0.0129285	-0.00697461	-0.00662406	-2.23e-05	0.000556059	0.00451325	20_29
meta_SRX1787957_21yr_male_unsure_Quake	845364	4816	7.85586	NA	NA	NA	Male	21	NA	NA	NA	meta	20-49	Adult	healthy	Drigo	Q1	Quake	28.4	overweight	0	0	0	1	0	Beta	1	1	-0.00343431	-0.00112082	-0.00357057	-0.00154269	-6.38e-05	-0.00076151	0.00158188	-0.00134125	0.000870446	0.000665735	0.000378934	-0.0043227	-0.00621979	0.00150211	-0.005254	-0.0186597	0.00377187	0.00103321	0.0128719	0.0104665	20_29
meta_SRX1787959_21yr_male_unsure_Quake	860614	4707	14.6756	NA	NA	NA	Male	21	NA	NA	NA	meta	20-49	Adult	healthy	Drigo	Q1	Quake	28.4	overweight	0	0	0	11	0	Beta	11	11	-0.00315193	-0.000909846	-0.00318304	-0.00310097	-0.000154339	-0.000476266	0.00140299	-0.000344326	0.00276479	0.0014406	0.000795641	-0.00232624	-0.0095398	-0.000187944	-0.00415037	-0.023268	0.00576424	0.00180929	0.0116154	0.0270476	20_29
meta_SRX1787962_21yr_male_unsure_Quake	1088414	4710	14.7903	NA	NA	NA	Male	21	NA	NA	NA	meta	20-49	Adult	healthy	Drigo	Q1	Quake	28.4	overweight	0	0	0	11	0	Beta	11	11	-0.00314547	-0.000679471	-0.00328561	-0.00328788	-0.000187397	-0.000491759	0.00143122	-0.000337806	0.00284396	0.00139981	0.000787916	-0.00222856	-0.00969078	-0.000484703	-0.00348211	-0.0233625	0.00570583	0.00185129	0.0106082	0.0274581	20_29
meta_SRX1787963_21yr_male_unsure_Quake	1667923	4299	18.7671	NA	NA	NA	Male	21	NA	NA	NA	meta	20-49	Adult	healthy	Drigo	Q1	Quake	28.4	overweight	0	0	0	11	0	Beta	11	11	-0.0023394	0.00243385	-0.00045698	-0.0041127	-3.31e-05	-0.00058822	0.000907016	0.000576585	0.00530625	0.00103244	5e-05	0.000387316	-0.00255129	-0.0067095	0.00326831	-0.009591	-0.0025823	0.000797355	-0.00147005	0.00990147	20_29
meta_SRX1787964_21yr_male_unsure_Quake	524686	4206	14.7195	NA	NA	NA	Male	21	NA	NA	NA	meta	20-49	Adult	healthy	Drigo	Q1	Quake	28.4	overweight	0	0	0	0	0	Beta	0	0	-0.00278183	-0.000176859	-0.00264704	-0.00377542	0.000181765	-0.00088707	0.000579876	0.00068832	0.00274048	0.00118792	0.000254246	-0.000364722	-0.00459112	-0.00295329	-0.00198106	-0.00664661	0.000929122	0.000428935	0.000639321	0.011766	20_29
meta_SRX1787966_21yr_male_unsure_Quake	1116800	4499	15.7595	NA	NA	NA	Male	21	NA	NA	NA	meta	20-49	Adult	healthy	Drigo	Q1	Quake	28.4	overweight	0	0	0	11	0	Beta	11	11	-0.00291966	-0.000923418	-0.00210505	-0.00309954	-3.01e-05	-0.000463764	0.00113708	0.000610343	0.00356831	0.00156469	0.000448949	-0.000468709	-0.00412232	-0.00214913	-0.00468224	-0.0130886	0.00241088	0.00120441	0.00590002	0.0125656	20_29
meta_SRX1787968_21yr_male_unsure_Quake	497737	4357	10.0437	NA	NA	NA	Male	21	NA	NA	NA	meta	20-49	Adult	healthy	Drigo	Q1	Quake	28.4	overweight	0	0	0	11	0	Beta	11	11	-0.00281531	-0.000358232	-0.00313182	-0.00314276	-5.46e-05	-4e-05	0.0010266	-0.000395692	0.00252286	0.00123881	0.000687927	-0.00191366	-0.00948715	-0.00038929	-0.00258525	-0.0221034	0.00565504	0.0018271	0.00981795	0.0246779	20_29
meta_SRX1787970_21yr_male_unsure_Quake	370861	4308	19.3658	NA	NA	NA	Male	21	NA	NA	NA	meta	20-49	Adult	healthy	Drigo	Q1	Quake	28.4	overweight	0	0	0	11	0	Beta	11	11	-0.0031669	-0.000701312	-0.00321961	-0.00351473	-0.000159267	-0.000506295	0.00131186	-5.4e-05	0.00319655	0.00155517	0.000821887	-0.0020815	-0.00945748	-0.000681475	-0.00386654	-0.0233535	0.00578011	0.00188258	0.0108818	0.0283003	20_29
meta_SRX1787975_21yr_male_unsure_Quake	973443	4726	17.5722	NA	NA	NA	Male	21	NA	NA	NA	meta	20-49	Adult	healthy	Drigo	Q1	Quake	28.4	overweight	0	0	0	11	0	Beta	11	11	-0.00313515	-0.000757165	-0.00329391	-0.00329208	-0.000150867	-0.000421429	0.00127584	-0.000209759	0.00294542	0.00149542	0.000805076	-0.00225333	-0.00957114	-0.000333606	-0.00389123	-0.023142	0.0058171	0.00182834	0.0110679	0.0272403	20_29
meta_SRX1787979_21yr_male_unsure_Quake	1076848	5981	10.9969	NA	NA	NA	Male	21	NA	NA	NA	meta	20-49	Adult	healthy	Drigo	Q1	Quake	28.4	overweight	0	0	0	1	0	Beta	1	1	-0.00297308	-0.00217341	-0.00126871	-0.00207242	-0.00117707	-0.00081685	0.00145581	-0.000537439	0.000876076	0.000718245	0.000618596	-0.000708677	-0.00659463	-0.00044241	-0.00181541	-0.0104019	0.00260118	0.00104206	0.00311876	0.0107938	20_29
meta_SRX1787980_21yr_male_unsure_Quake	949379	5051	17.6319	NA	NA	NA	Male	21	NA	NA	NA	meta	20-49	Adult	healthy	Drigo	Q1	Quake	28.4	overweight	0	0	0	11	0	Beta	11	11	-0.00315972	-0.00103598	-0.0029873	-0.00319905	-0.000265953	-0.000579289	0.00144526	-0.000300119	0.00266262	0.00141796	0.000815805	-0.00179168	-0.00897768	-0.000413631	-0.00419146	-0.0212397	0.00518744	0.00161751	0.0105121	0.0246678	20_29
meta_SRX1787981_21yr_male_unsure_Quake	961438	5190	17.5131	NA	NA	NA	Male	21	NA	NA	NA	meta	20-49	Adult	healthy	Drigo	Q1	Quake	28.4	overweight	0	0	0	11	0	Beta	11	11	-0.00326988	-0.000536019	-0.00332939	-0.00378191	-0.000124839	-0.000306182	0.00133818	-0.000166916	0.00333262	0.00160312	0.000826539	-0.00198714	-0.0104809	-0.000899308	-0.00379416	-0.0255464	0.00631883	0.00207447	0.0118552	0.0303203	20_29
meta_SRX1787983_21yr_male_unsure_Quake	787873	4477	17.6254	NA	NA	NA	Male	21	NA	NA	NA	meta	20-49	Adult	healthy	Drigo	Q1	Quake	28.4	overweight	0	0	0	11	0	Beta	11	11	-0.00303561	-0.00068768	-0.00287023	-0.00317267	-0.000180953	-0.00053644	0.00125941	0.000201551	0.00320539	0.00149956	0.000632732	-0.00150458	-0.00648252	-0.000829698	-0.00412209	-0.0172837	0.00383343	0.00132417	0.00831743	0.0189845	20_29
meta_SRX1787984_21yr_male_unsure_Quake	460692	4605	19.8792	NA	NA	NA	Male	21	NA	NA	NA	meta	20-49	Adult	healthy	Drigo	Q1	Quake	28.4	overweight	0	0	0	1	0	Beta	1	1	-0.00308862	-0.00133809	-0.00236847	-0.00301973	-0.000357981	-0.00052985	0.001188	2.3e-05	0.00293071	0.00143299	0.000967887	-0.00176837	-0.00754765	-0.000545566	-0.00404023	-0.0192077	0.00457027	0.00171625	0.00947369	0.0223788	20_29
meta_SRX1787986_21yr_male_unsure_Quake	722098	4636	13.3373	NA	NA	NA	Male	21	NA	NA	NA	meta	20-49	Adult	healthy	Drigo	Q1	Quake	28.4	overweight	0	0	0	11	0	Beta	11	11	-0.00322727	-0.000700767	-0.00345756	-0.00298914	-4.92e-05	0.00107263	0.00103322	-0.000582325	0.00258256	0.00140165	0.000682636	-0.00222546	-0.00822116	0.000838238	-0.00342297	-0.0190727	0.00507722	0.00152562	0.0101745	0.0163793	20_29
meta_SRX1787987_21yr_male_unsure_Quake	960860	4506	23.5073	NA	NA	NA	Male	21	NA	NA	NA	meta	20-49	Adult	healthy	Drigo	Q1	Quake	28.4	overweight	0	0	0	11	0	Beta	11	11	-0.00288591	-0.000152204	-0.00245238	-0.00364263	-0.000163436	-0.000478665	0.00121013	0.000713493	0.00392503	0.0015679	0.000509005	-0.000692124	-0.00576179	-0.00255579	-0.00385741	-0.0170726	0.00343855	0.00146732	0.00731147	0.0190126	20_29
meta_SRX1787989_21yr_male_unsure_Quake	777993	4542	12.2587	NA	NA	NA	Male	21	NA	NA	NA	meta	20-49	Adult	healthy	Drigo	Q1	Quake	28.4	overweight	0	0	0	1	0	Beta	1	1	-0.00294521	-0.000788841	-0.00295011	-0.00315383	-0.00014016	-0.000608666	0.00111988	-0.000136874	0.00243205	0.00127857	0.000703228	-0.00149546	-0.00823112	-0.000597356	-0.00300294	-0.0177421	0.0045057	0.00138516	0.00741583	0.0210682	20_29
meta_SRX1787991_21yr_male_unsure_Quake	924087	4996	9.34247	NA	NA	NA	Male	21	NA	NA	NA	meta	20-49	Adult	healthy	Drigo	Q1	Quake	28.4	overweight	0	0	0	11	0	Beta	11	11	-0.00314055	-0.000785139	-0.0034801	-0.00278611	-0.000100092	-0.000503629	0.00106598	-0.000895578	0.00176022	0.00106145	0.000761018	-0.00238263	-0.00953572	0.000453859	-0.00316923	-0.0221235	0.00556891	0.00170276	0.0105156	0.0237657	20_29
meta_SRX1787994_21yr_male_unsure_Quake	1053826	5242	16.2244	NA	NA	NA	Male	21	NA	NA	NA	meta	20-49	Adult	healthy	Drigo	Q1	Quake	28.4	overweight	0	0	0	1	0	Beta	1	1	-0.00311976	-0.00107646	-0.00321011	-0.00206514	-0.000133367	-0.000494369	0.000986341	-0.00107523	0.000995158	0.000805274	0.000718791	-0.00209088	-0.00802017	0.0010252	-0.00279893	-0.0167404	0.00422496	0.00112389	0.00849303	0.0152088	20_29
meta_SRX1787997_21yr_male_unsure_Quake	863677	4192	18.0446	NA	NA	NA	Male	21	NA	NA	NA	meta	20-49	Adult	healthy	Drigo	Q1	Quake	28.4	overweight	0	0	0	11	0	Beta	11	11	-0.00322212	-0.000433954	-0.00326395	-0.00373421	-0.000105887	-0.000283656	0.00129864	-0.000137062	0.00332191	0.00154859	0.000807905	-0.00199338	-0.0102084	-0.000988428	-0.00344869	-0.0249449	0.00611176	0.00203436	0.0112842	0.029358	20_29
meta_SRX1787998_21yr_male_unsure_Quake	1192403	4459	16.3967	NA	NA	NA	Male	21	NA	NA	NA	meta	20-49	Adult	healthy	Drigo	Q1	Quake	28.4	overweight	0	0	0	11	0	Beta	11	11	-0.00306712	-0.000968693	-0.00293004	-0.00245879	-0.000253023	-0.000293478	0.00124581	0.000139182	0.00305684	0.00146914	0.000748896	-0.00284355	-0.00598218	0.000314256	-0.00459608	-0.0168177	0.00384125	0.00122798	0.00996834	0.0169801	20_29
meta_SRX1788009_21yr_male_alpha_Quake	536328	2015	9.76701	NA	NA	NA	Male	21	NA	NA	NA	meta	20-49	Adult	healthy	Drigo	Q1	Quake	28.4	overweight	0	0	11	9	11	Beta	9	9	0.00328669	0.0311753	0.0279255	0.00495019	-0.000551557	0.00383178	0.0022083	0.027687	-0.0248001	-0.00316254	0.00141859	0.00084171	-0.0069254	0.0208486	-0.0266168	-0.00702985	-0.0190053	0.00202605	-0.0134535	-0.00221887	20_29
meta_SRX1788010_21yr_male_unsure_Quake	537164	4350	14.2667	NA	NA	NA	Male	21	NA	NA	NA	meta	20-49	Adult	healthy	Drigo	Q1	Quake	28.4	overweight	0	0	0	1	0	Beta	1	1	-0.00284189	-0.000614882	-0.00311458	-0.00278143	1.73e-05	-0.000774418	0.000581257	-0.000442914	0.00154798	0.000951241	0.000503103	-0.00112929	-0.00757759	0.00015131	-0.00159687	-0.0134614	0.00348951	0.00098757	0.00422793	0.015195	20_29
meta_SRX1788011_21yr_male_unsure_Quake	851171	4412	12.3493	NA	NA	NA	Male	21	NA	NA	NA	meta	20-49	Adult	healthy	Drigo	Q1	Quake	28.4	overweight	0	0	0	11	0	Beta	11	11	-0.00303785	-0.000834868	-0.0034523	-0.00209835	-5.57e-05	-5.27e-05	0.000843185	-0.000661106	0.001649	0.0010287	0.000674772	-0.00254174	-0.00747205	0.00115534	-0.00258346	-0.0162306	0.00438613	0.00110535	0.00800386	0.0153558	20_29
meta_SRX1788012_21yr_male_unsure_Quake	1006650	5037	16.2914	NA	NA	NA	Male	21	NA	NA	NA	meta	20-49	Adult	healthy	Drigo	Q1	Quake	28.4	overweight	0	0	0	1	0	Beta	1	1	-0.00296551	-0.000617251	-0.00274176	-0.00355939	7.46e-06	-0.000731409	0.000827634	-0.00011464	0.00242032	0.00122011	0.000599709	-0.000640388	-0.00815677	-0.00112548	-0.00196715	-0.0153639	0.00359254	0.00110824	0.0050076	0.018941	20_29
meta_SRX1788013_21yr_male_unsure_Quake	624340	5070	15.5527	NA	NA	NA	Male	21	NA	NA	NA	meta	20-49	Adult	healthy	Drigo	Q1	Quake	28.4	overweight	0	0	0	11	0	Beta	11	11	-0.0031096	-0.00123251	-0.00280603	-0.00259861	-0.000229694	-0.000510335	0.00141738	-0.000352421	0.00238435	0.00130151	0.000761839	-0.00218237	-0.00769058	2.23e-05	-0.00470284	-0.0194043	0.00460615	0.00135229	0.0111592	0.0204804	20_29
meta_SRX1788014_21yr_male_unsure_Quake	676679	4623	15.6837	NA	NA	NA	Male	21	NA	NA	NA	meta	20-49	Adult	healthy	Drigo	Q1	Quake	28.4	overweight	0	0	0	11	0	Beta	11	11	-0.00301419	-0.0010405	-0.00289796	-0.00277657	-0.000252545	-0.00057402	0.00121847	-0.000376884	0.00222362	0.00122133	0.00075875	-0.00178967	-0.00805198	-3.07e-05	-0.00351221	-0.0188459	0.00466899	0.00136518	0.00897936	0.0212888	20_29
meta_SRX1788015_21yr_male_unsure_Quake	1326321	5148	15.8685	NA	NA	NA	Male	21	NA	NA	NA	meta	20-49	Adult	healthy	Drigo	Q1	Quake	28.4	overweight	0	0	0	1	0	Beta	1	1	-0.00298407	-0.000788808	-0.00317453	-0.00260902	3.86e-05	-0.000868787	0.000514197	-0.000984431	0.000871803	0.000773226	0.000456984	-0.000386501	-0.00694868	0.00142667	-0.00173375	-0.0131094	0.00319538	0.000657315	0.00533627	0.0126239	20_29
meta_SRX1788020_21yr_male_unsure_Quake	546595	5342	14.4056	NA	NA	NA	Male	21	NA	NA	NA	meta	20-49	Adult	healthy	Drigo	Q1	Quake	28.4	overweight	0	0	0	11	0	Beta	11	11	-0.0031717	-0.000792325	-0.00351703	-0.00291326	-9.91e-05	-0.000399771	0.00107647	-0.000813001	0.00197247	0.00118192	0.000777166	-0.0022382	-0.010193	0.00039419	-0.0031578	-0.0226552	0.00585979	0.00178173	0.0106416	0.0246387	20_29
meta_SRX1788023_21yr_male_unsure_Quake	838143	4604	15.7872	NA	NA	NA	Male	21	NA	NA	NA	meta	20-49	Adult	healthy	Drigo	Q1	Quake	28.4	overweight	0	0	0	11	0	Beta	11	11	-0.0031661	-0.000490547	-0.00330531	-0.00354437	-9.81e-05	-0.000118547	0.00124604	-0.000231194	0.003146	0.00152892	0.000787253	-0.0020658	-0.0100376	-0.000645231	-0.00359376	-0.0245204	0.00613943	0.00200359	0.0115351	0.0280958	20_29
meta_SRX1788024_21yr_male_unsure_Quake	1176371	4565	13.3435	NA	NA	NA	Male	21	NA	NA	NA	meta	20-49	Adult	healthy	Drigo	Q1	Quake	28.4	overweight	0	0	0	11	0	Beta	11	11	-0.00287991	-0.000940452	-0.00300751	-0.00294566	-5.43e-05	-0.000597053	0.0010745	-0.000306336	0.00222469	0.00120364	0.000785866	-0.00183153	-0.00851604	-0.000179375	-0.00275992	-0.0187659	0.00488526	0.00136695	0.00785207	0.0222064	20_29
meta_SRX1788025_21yr_male_unsure_Quake	775777	4858	16.1259	NA	NA	NA	Male	21	NA	NA	NA	meta	20-49	Adult	healthy	Drigo	Q1	Quake	28.4	overweight	0	0	0	11	0	Beta	11	11	-0.00304104	-0.00121863	-0.00275531	-0.00275535	-0.000371981	-0.000604783	0.00178471	-0.000431299	0.00225059	0.00122106	0.000804267	-0.00230846	-0.00829197	1.63e-05	-0.00390067	-0.0201927	0.00499203	0.00147112	0.0103567	0.0231033	20_29
meta_SRX1788029_21yr_male_unsure_Quake	719938	4903	22.8677	NA	NA	NA	Male	21	NA	NA	NA	meta	20-49	Adult	healthy	Drigo	Q1	Quake	28.4	overweight	0	0	0	11	0	Beta	11	11	-0.00308579	-0.000788437	-0.0029494	-0.00339724	-0.000163013	-0.000693681	0.00106597	4.79e-05	0.00284628	0.00143208	0.000663759	-0.00104218	-0.00751683	-0.000764839	-0.00383906	-0.0181499	0.00431103	0.00139637	0.00860709	0.0218695	20_29
meta_SRX1788031_21yr_male_unsure_Quake	655558	5083	13.8315	NA	NA	NA	Male	21	NA	NA	NA	meta	20-49	Adult	healthy	Drigo	Q1	Quake	28.4	overweight	0	0	0	11	0	Beta	11	11	-0.00301162	-0.000789387	-0.00303383	-0.00324634	-0.000142261	-0.000566169	0.00120087	-0.000222986	0.00252142	0.00132737	0.00073596	-0.00153727	-0.00882868	-0.000496392	-0.00317873	-0.0195188	0.00494036	0.00155891	0.00846207	0.0229008	20_29
meta_SRX1788033_21yr_male_unsure_Quake	973062	4564	18.9209	NA	NA	NA	Male	21	NA	NA	NA	meta	20-49	Adult	healthy	Drigo	Q1	Quake	28.4	overweight	0	0	0	11	0	Beta	11	11	-0.00285798	-8.21e-05	-0.00240364	-0.00365725	-0.000155799	-0.000569116	0.00115336	0.000128387	0.00328756	0.00123927	0.000610783	-0.00126777	-0.00805414	-0.00217576	-0.00147686	-0.0181904	0.00362237	0.00153461	0.00590405	0.0215577	20_29
meta_SRX1788036_21yr_male_unsure_Quake	753323	4571	12.9569	NA	NA	NA	Male	21	NA	NA	NA	meta	20-49	Adult	healthy	Drigo	Q1	Quake	28.4	overweight	0	0	0	11	0	Beta	11	11	-0.00304024	-0.00134202	-0.00256446	-0.00279796	-0.00016601	-0.000598711	0.00098827	-0.00040883	0.00198761	0.00117577	0.0009673	-0.00117041	-0.00802241	-5.83e-05	-0.0032478	-0.0170301	0.00432636	0.00132841	0.0078773	0.0192531	20_29
meta_SRX1788039_21yr_male_unsure_Quake	650119	4503	12.5303	NA	NA	NA	Male	21	NA	NA	NA	meta	20-49	Adult	healthy	Drigo	Q1	Quake	28.4	overweight	0	0	0	1	0	Beta	1	1	-0.00289073	-0.00038306	-0.00384088	-0.0024957	0.000230408	0.000256373	-4.73e-05	-0.00182485	-0.000761219	0.000351148	0.000318169	-0.000465648	-0.0102446	0.00265592	0.00140935	-0.0107155	0.00424462	0.00107416	0.00281388	0.00392694	20_29
meta_SRX1788040_21yr_male_unsure_Quake	1334149	4718	13.2282	NA	NA	NA	Male	21	NA	NA	NA	meta	20-49	Adult	healthy	Drigo	Q1	Quake	28.4	overweight	0	0	0	11	0	Beta	11	11	-0.00315604	-0.000820075	-0.00325604	-0.0032804	-0.000203851	-0.000484731	0.0015642	-0.000322879	0.00282734	0.00144448	0.000846168	-0.00224857	-0.00979336	-0.000374495	-0.00390292	-0.0236942	0.0059295	0.00187438	0.0113005	0.0278849	20_29
meta_SRX1788044_21yr_male_beta_Quake	971232	4533	12.3233	NA	NA	NA	Male	21	NA	NA	NA	meta	20-49	Adult	healthy	Drigo	Q1	Quake	28.4	overweight	0	0	0	11	0	Beta	11	11	-0.00315021	-0.000569176	-0.00346287	-0.00336514	-5.01e-05	5.06e-05	0.00105296	-0.000569691	0.00243049	0.0013428	0.000717548	-0.00183383	-0.0101837	-8.33e-05	-0.00313441	-0.0225311	0.00597287	0.0018578	0.0104802	0.0237739	20_29
meta_SRX1788045_21yr_male_unsure_Quake	582950	4633	20.601	NA	NA	NA	Male	21	NA	NA	NA	meta	20-49	Adult	healthy	Drigo	Q1	Quake	28.4	overweight	0	0	0	11	0	Beta	11	11	-0.0030434	-0.000781717	-0.00283552	-0.0034506	-0.000191119	-0.000524321	0.00125032	6.59e-07	0.00309992	0.00149935	0.000773966	-0.00153004	-0.00863494	-0.000831771	-0.00367263	-0.0214491	0.0052089	0.00169136	0.00979602	0.0259777	20_29
meta_SRX1788046_21yr_male_unsure_Quake	802202	4324	20.4602	NA	NA	NA	Male	21	NA	NA	NA	meta	20-49	Adult	healthy	Drigo	Q1	Quake	28.4	overweight	0	0	0	0	0	Beta	0	0	-0.00294135	-0.000447107	-0.00294492	-0.00330326	-2.91e-05	-0.00030982	0.000904063	0.000272546	0.00311641	0.00150531	0.000432764	-0.000562181	-0.00524148	-0.000400789	-0.00368518	-0.014597	0.0033544	0.00118813	0.00677204	0.0146016	20_29
meta_SRX1788047_21yr_male_unsure_Quake	721025	5145	11.7649	NA	NA	NA	Male	21	NA	NA	NA	meta	20-49	Adult	healthy	Drigo	Q1	Quake	28.4	overweight	0	0	0	1	0	Beta	1	1	-0.00295598	-0.000954777	-0.00281429	-0.00280899	-0.000162131	-0.000721084	0.000988067	-0.000415482	0.00180397	0.00105941	0.00056522	-0.000865359	-0.0068482	0.000269478	-0.00266457	-0.0142324	0.00347936	0.000971594	0.005918	0.0148438	20_29
meta_SRX1788048_21yr_male_unsure_Quake	781212	7488	18.1371	NA	NA	NA	Male	21	NA	NA	NA	meta	20-49	Adult	healthy	Drigo	Q1	Quake	28.4	overweight	0	0	0	11	0	Beta	11	11	-0.00326553	-0.00151976	-0.00261171	-0.00294254	-0.000193385	-0.000335966	0.00107127	-0.000261433	0.00244416	0.00142265	0.000772563	-0.000679042	-0.00707877	-0.000311199	-0.00505484	-0.0156535	0.00357744	0.000839153	0.00969985	0.0160022	20_29
meta_SRX1788049_21yr_male_unsure_Quake	1180030	4748	11.7015	NA	NA	NA	Male	21	NA	NA	NA	meta	20-49	Adult	healthy	Drigo	Q1	Quake	28.4	overweight	0	0	0	1	0	Beta	1	1	-0.00303103	-0.00103572	-0.00305402	-0.00216961	-0.000233467	-0.000733385	0.00101123	-0.000992879	0.00107044	0.000823931	0.000489512	-0.00168507	-0.00812129	0.000699922	-0.00282457	-0.0159694	0.00381171	0.00097354	0.00755764	0.0145844	20_29
meta_SRX1788051_21yr_male_unsure_Quake	589248	4780	15.8283	NA	NA	NA	Male	21	NA	NA	NA	meta	20-49	Adult	healthy	Drigo	Q1	Quake	28.4	overweight	0	0	0	1	0	Beta	1	1	-0.00318296	-0.00101793	-0.00396323	0.000798594	-0.000236588	-0.000605916	0.00118495	-0.00169907	5.27e-06	0.000411675	0.000543589	-0.00414984	-0.00467414	0.00316886	-0.00611436	-0.0178728	0.00359346	0.000926097	0.0173527	0.00734903	20_29
meta_SRX1788053_21yr_male_unsure_Quake	1174631	4810	19.4831	NA	NA	NA	Male	21	NA	NA	NA	meta	20-49	Adult	healthy	Drigo	Q1	Quake	28.4	overweight	0	0	0	11	0	Beta	11	11	-0.00286851	-0.000710092	-0.00249272	-0.00323398	-0.000134252	-0.000630841	0.000921725	0.000569802	0.00322446	0.00151563	0.000415423	-0.000229085	-0.0048228	-0.00215532	-0.00476125	-0.0129485	0.00263249	0.00104781	0.00603052	0.0134222	20_29
meta_SRX1788054_21yr_male_unsure_Quake	1158271	4617	12.1072	NA	NA	NA	Male	21	NA	NA	NA	meta	20-49	Adult	healthy	Drigo	Q1	Quake	28.4	overweight	0	0	0	11	0	Beta	11	11	-0.00308837	-0.000878727	-0.00304756	-0.00321475	-0.000181571	-0.000473503	0.00133635	-0.000345758	0.00256631	0.00138083	0.000753996	-0.00160653	-0.00903154	-0.000449378	-0.00393264	-0.0207839	0.00512877	0.00161636	0.00999227	0.0235012	20_29
meta_SRX1788055_21yr_male_unsure_Quake	661526	4739	11.72	NA	NA	NA	Male	21	NA	NA	NA	meta	20-49	Adult	healthy	Drigo	Q1	Quake	28.4	overweight	0	0	0	11	0	Beta	11	11	-0.00302542	-0.000869741	-0.00302469	-0.00316259	-0.000152379	-0.000518802	0.00117622	-0.00036702	0.002504	0.00133317	0.000778787	-0.00190582	-0.00944388	-0.000312578	-0.00348425	-0.0215543	0.00539778	0.00169113	0.0100005	0.0253977	20_29
meta_SRX1788059_21yr_male_unsure_Quake	686156	5630	11.6397	NA	NA	NA	Male	21	NA	NA	NA	meta	20-49	Adult	healthy	Drigo	Q1	Quake	28.4	overweight	0	0	0	1	0	Beta	1	1	-0.00317799	-0.00278029	-0.0011443	-0.00159377	-0.00091761	-0.000522853	0.00130969	-0.000465065	0.00127187	0.000913135	0.000776476	-0.00124527	-0.00468336	0.000299648	-0.00432721	-0.00961234	0.00198503	0.00028925	0.00729103	0.00828008	20_29
meta_SRX1788060_21yr_male_unsure_Quake	572895	4581	17.5636	NA	NA	NA	Male	21	NA	NA	NA	meta	20-49	Adult	healthy	Drigo	Q1	Quake	28.4	overweight	0	0	0	11	0	Beta	11	11	-0.00298761	-0.000869135	-0.00287519	-0.00305624	-0.000158028	-0.000570912	0.00113461	-0.000175796	0.00247372	0.00131915	0.000681633	-0.00121337	-0.00761094	-0.000354926	-0.00351037	-0.0175361	0.00428874	0.0013264	0.00809092	0.0199774	20_29
meta_SRX1788066_21yr_male_unsure_Quake	528423	4702	17.2139	NA	NA	NA	Male	21	NA	NA	NA	meta	20-49	Adult	healthy	Drigo	Q1	Quake	28.4	overweight	0	0	0	1	0	Beta	1	1	-0.00300383	-0.00136763	-0.00262825	-0.00198514	-0.000346424	-0.000729459	0.00105515	-0.000626762	0.00149414	0.000973195	0.000626285	-0.00174425	-0.00605024	0.000510271	-0.00450168	-0.0151156	0.00331781	0.000830421	0.0095179	0.0136002	20_29
meta_SRX1788069_21yr_male_unsure_Quake	658288	4737	15.0995	NA	NA	NA	Male	21	NA	NA	NA	meta	20-49	Adult	healthy	Drigo	Q1	Quake	28.4	overweight	0	0	0	11	0	Beta	11	11	-0.00312336	-0.00115533	-0.00294851	-0.00265452	-0.000120142	-0.000348366	0.00117917	-0.000674165	0.00203765	0.00117129	0.000969307	-0.00214162	-0.00907453	0.000353674	-0.00340435	-0.0209625	0.00531037	0.00144394	0.0102987	0.0225287	20_29
meta_SRX1788070_21yr_male_unsure_Quake	1287699	4995	24.509	NA	NA	NA	Male	21	NA	NA	NA	meta	20-49	Adult	healthy	Drigo	Q1	Quake	28.4	overweight	0	0	0	11	0	Beta	11	11	-0.00303578	-0.000702936	-0.00284707	-0.00338187	-0.000256886	-0.000560596	0.00113335	0.000318419	0.00329363	0.00157737	0.000542197	-0.00125304	-0.00644909	-0.00122888	-0.00474157	-0.0169714	0.00373403	0.00130238	0.00878635	0.0187959	20_29
meta_SRX1788071_21yr_male_unsure_Quake	1026659	4195	14.6514	NA	NA	NA	Male	21	NA	NA	NA	meta	20-49	Adult	healthy	Drigo	Q1	Quake	28.4	overweight	0	0	0	11	0	Beta	11	11	-0.00309389	-0.000653488	-0.00288587	-0.00357747	-0.000265637	-0.00054851	0.00151882	5.35e-05	0.00319228	0.0014646	0.00071675	-0.00183157	-0.00894315	-0.00114722	-0.00322748	-0.0219233	0.00531708	0.00177671	0.00951439	0.0269043	20_29
meta_SRX1788072_21yr_male_unsure_Quake	858138	4315	14.9598	NA	NA	NA	Male	21	NA	NA	NA	meta	20-49	Adult	healthy	Drigo	Q1	Quake	28.4	overweight	0	0	0	11	0	Beta	11	11	-0.00287917	-0.000759472	-0.00287684	-0.00287222	-0.00011494	-0.000705	0.00093455	-5.19e-05	0.00213006	0.00112242	0.000617006	-0.00145597	-0.00709162	-0.000574032	-0.00256092	-0.0150001	0.00390289	0.00105273	0.0058043	0.0179615	20_29
meta_SRX1788074_21yr_male_unsure_Quake	607133	4623	10.2764	NA	NA	NA	Male	21	NA	NA	NA	meta	20-49	Adult	healthy	Drigo	Q1	Quake	28.4	overweight	0	0	0	11	0	Beta	11	11	-0.00303684	-0.000563063	-0.00323592	-0.00343139	-2.76e-05	-0.000716718	0.000659248	-0.000881146	0.00141287	0.000985049	0.000500932	-0.000433355	-0.0107142	-0.000305499	-0.00120888	-0.0162495	0.004132	0.00138722	0.00441026	0.0168238	20_29
meta_SRX1788075_21yr_male_unsure_Quake	460637	4475	18.5014	NA	NA	NA	Male	21	NA	NA	NA	meta	20-49	Adult	healthy	Drigo	Q1	Quake	28.4	overweight	0	0	0	11	0	Beta	11	11	-0.00318236	-0.000525252	-0.00313052	-0.00373826	-0.000120952	-0.000325811	0.00126298	8.08e-05	0.00349557	0.00165885	0.000734037	-0.00150282	-0.00901445	-0.0011083	-0.00407572	-0.0227309	0.00545754	0.00183717	0.0107934	0.026668	20_29
meta_SRX1788078_21yr_male_unsure_Quake	845820	4795	13.1155	NA	NA	NA	Male	21	NA	NA	NA	meta	20-49	Adult	healthy	Drigo	Q1	Quake	28.4	overweight	0	0	0	11	0	Beta	11	11	-0.00292965	-0.000777531	-0.00296584	-0.00303326	-6.16e-05	-0.000708455	0.000961917	-0.000442074	0.00187977	0.00109705	0.000611123	-0.00114899	-0.00850605	-0.00030204	-0.00251065	-0.0164042	0.00412301	0.00110826	0.00646799	0.0187271	20_29
meta_SRX1788080_21yr_male_unsure_Quake	1003748	6669	12.0509	NA	NA	NA	Male	21	NA	NA	NA	meta	20-49	Adult	healthy	Drigo	Q1	Quake	28.4	overweight	0	0	0	11	0	Beta	11	11	-0.00319363	-0.0008736	-0.00366555	-0.00212691	-7.82e-05	-0.000222332	0.000855004	-0.00112753	0.00123158	0.000953371	0.000702848	-0.00193582	-0.00990274	0.00101819	-0.00262094	-0.0200066	0.0053927	0.0015487	0.00966841	0.0192682	20_29
meta_SRX1788082_21yr_male_unsure_Quake	563116	4201	11.5769	NA	NA	NA	Male	21	NA	NA	NA	meta	20-49	Adult	healthy	Drigo	Q1	Quake	28.4	overweight	0	0	0	11	0	Beta	11	11	-0.00290497	-0.000780924	-0.00281353	-0.00309418	-0.000214094	-0.000651451	0.00109722	-4.1e-05	0.00235957	0.00124343	0.000589675	-0.00112279	-0.00685188	-0.000964993	-0.00373677	-0.0154318	0.00369447	0.00123107	0.00699169	0.016873	20_29
meta_SRX1788087_21yr_male_unsure_Quake	1178658	4839	15.4853	NA	NA	NA	Male	21	NA	NA	NA	meta	20-49	Adult	healthy	Drigo	Q1	Quake	28.4	overweight	0	0	0	1	0	Beta	1	1	-0.00298268	-0.000718682	-0.00322388	-0.00223843	-9.59e-05	-0.000868876	0.000677847	-0.000805357	0.00112626	0.000726679	0.000494255	-0.00189916	-0.00707885	0.000339929	-0.00188604	-0.0135552	0.00307358	0.000866398	0.00464251	0.0130182	20_29
meta_SRX1788088_21yr_male_unsure_Quake	1381361	4538	18.6833	NA	NA	NA	Male	21	NA	NA	NA	meta	20-49	Adult	healthy	Drigo	Q1	Quake	28.4	overweight	0	0	0	0	0	Beta	0	0	-0.00307883	-0.000828617	-0.00269143	-0.00322387	-0.000169258	-0.000531235	0.00113632	0.000275911	0.00339627	0.00158074	0.000623663	-0.00114127	-0.00624689	-0.00154622	-0.00511935	-0.0171275	0.00351093	0.00120375	0.00902687	0.0180511	20_29
meta_SRX1788089_21yr_male_unsure_Quake	861318	5261	16.8591	NA	NA	NA	Male	21	NA	NA	NA	meta	20-49	Adult	healthy	Drigo	Q1	Quake	28.4	overweight	0	0	0	11	0	Beta	11	11	-0.00316991	-0.00101676	-0.00316519	-0.00295594	-0.000215093	-0.000473737	0.00122779	-0.000425281	0.00255529	0.00135419	0.000841708	-0.00244838	-0.00930772	4.97e-05	-0.00384815	-0.0224334	0.00558256	0.00164112	0.0110302	0.0257327	20_29
meta_SRX1788096_21yr_male_unsure_Quake	734909	4172	14.2176	NA	NA	NA	Male	21	NA	NA	NA	meta	20-49	Adult	healthy	Drigo	Q1	Quake	28.4	overweight	0	0	0	0	0	Beta	0	0	-0.00297319	-0.000632645	-0.00256904	-0.00361584	-8.19e-05	-0.000413081	0.000923775	0.000300766	0.00301816	0.00146212	0.000539484	9.16e-05	-0.00633588	-0.00144541	-0.00308055	-0.0141751	0.00330794	0.00131927	0.0054357	0.0155741	20_29
meta_SRX1788097_21yr_male_unsure_Quake	255593	4128	14.6182	NA	NA	NA	Male	21	NA	NA	NA	meta	20-49	Adult	healthy	Drigo	Q1	Quake	28.4	overweight	0	0	0	1	0	Beta	1	1	-0.00306899	-0.00140843	-0.00236795	-0.00281926	-0.000436822	-0.000623123	0.00128817	-0.000134896	0.00244013	0.00125923	0.000900917	-0.00168684	-0.00700993	-0.000470783	-0.00383214	-0.0167652	0.0039578	0.0013605	0.00811121	0.0185414	20_29
meta_SRX1788098_21yr_male_unsure_Quake	482337	4436	14.8221	NA	NA	NA	Male	21	NA	NA	NA	meta	20-49	Adult	healthy	Drigo	Q1	Quake	28.4	overweight	0	0	0	11	0	Beta	11	11	-0.00309765	-0.000769423	-0.00324143	-0.0033094	-0.000185784	-0.000455218	0.00133826	-0.000175187	0.00298303	0.00150151	0.000834052	-0.00240004	-0.00980286	-0.000438443	-0.00402522	-0.0241498	0.00612164	0.00192537	0.0117156	0.0289976	20_29
meta_SRX1788100_21yr_male_unsure_Quake	531733	4941	19.5186	NA	NA	NA	Male	21	NA	NA	NA	meta	20-49	Adult	healthy	Drigo	Q1	Quake	28.4	overweight	0	0	0	11	0	Beta	11	11	-0.00306074	-0.000885176	-0.00302404	-0.00323905	-0.000245792	-0.000502907	0.00131047	-0.000168404	0.00290497	0.00145185	0.000842739	-0.00227219	-0.0093272	-0.000437319	-0.00381779	-0.0227962	0.00568498	0.00181639	0.0108785	0.0275244	20_29
meta_SRX1788103_21yr_male_unsure_Quake	744408	5351	12.6977	NA	NA	NA	Male	21	NA	NA	NA	meta	20-49	Adult	healthy	Drigo	Q1	Quake	28.4	overweight	0	0	0	11	0	Beta	11	11	-0.00310601	-0.000659125	-0.00390608	-0.00162338	7.06e-05	0.000304201	0.000372741	-0.00143021	0.000243239	0.000602372	0.000521288	-0.00212828	-0.00852709	0.00209995	-0.00112064	-0.0139751	0.00436711	0.00113728	0.00678877	0.00770971	20_29
meta_SRX1788105_21yr_male_unsure_Quake	1305609	4815	22.573	NA	NA	NA	Male	21	NA	NA	NA	meta	20-49	Adult	healthy	Drigo	Q1	Quake	28.4	overweight	0	0	0	2	0	Beta	2	2	-0.00279984	-0.00047329	-0.00316673	-0.0021631	8.53e-06	0.000304738	0.00067142	0.000223806	0.00258078	0.00126986	0.000358558	-0.00354077	-0.00247956	0.00156731	-0.0037426	-0.00730241	0.00142652	0.000377304	0.00640464	0.00313363	20_29
meta_SRX1788111_21yr_male_unsure_Quake	1222315	6281	15.7526	NA	NA	NA	Male	21	NA	NA	NA	meta	20-49	Adult	healthy	Drigo	Q1	Quake	28.4	overweight	0	0	0	11	0	Beta	11	11	-0.0031825	-0.00151914	-0.00239623	-0.00291282	-0.000294786	-0.00038425	0.00112494	-0.000344001	0.00219335	0.00127654	0.00086064	-0.000599915	-0.00745467	-0.000690827	-0.00404176	-0.0154156	0.00366093	0.00115328	0.00742808	0.0156224	20_29
meta_SRX1788114_21yr_male_unsure_Quake	908459	4743	16.288	NA	NA	NA	Male	21	NA	NA	NA	meta	20-49	Adult	healthy	Drigo	Q1	Quake	28.4	overweight	0	0	0	11	0	Beta	11	11	-0.00310608	-0.000604487	-0.00325641	-0.00328145	-0.000123109	-0.000624434	0.00124229	-0.000484838	0.00226783	0.00115978	0.000703263	-0.0019471	-0.00944833	-0.000424163	-0.0026867	-0.021094	0.00524072	0.00163978	0.00884732	0.0242325	20_29
meta_SRX1788119_21yr_male_unsure_Quake	845185	4918	12.6972	NA	NA	NA	Male	21	NA	NA	NA	meta	20-49	Adult	healthy	Drigo	Q1	Quake	28.4	overweight	0	0	0	1	0	Beta	1	1	-0.0030513	-0.000971493	-0.00298314	-0.0030027	-0.000147756	-0.000571409	0.000990199	-0.000570922	0.00197475	0.00117183	0.000752308	-0.00152564	-0.00904063	1.89e-05	-0.0030577	-0.0187582	0.00470614	0.0013542	0.00840907	0.0209206	20_29
meta_SRX1788121_21yr_male_unsure_Quake	1047048	5135	13.6415	NA	NA	NA	Male	21	NA	NA	NA	meta	20-49	Adult	healthy	Drigo	Q1	Quake	28.4	overweight	0	0	0	11	0	Beta	11	11	-0.00308141	-0.000704774	-0.00325274	-0.00314009	-0.000134402	-0.000420718	0.00123043	-0.000438801	0.0025897	0.00134507	0.000776716	-0.0022782	-0.00953696	-0.000201571	-0.00370803	-0.0231457	0.00573719	0.00181152	0.0111712	0.0266733	20_29
meta_SRX1788123_21yr_male_unsure_Quake	1122604	4508	19.427	NA	NA	NA	Male	21	NA	NA	NA	meta	20-49	Adult	healthy	Drigo	Q1	Quake	28.4	overweight	0	0	0	1	0	Beta	1	1	-0.00298415	-0.000387303	-0.00272927	-0.00347863	-0.000191288	-0.000724588	0.00116254	0.000336031	0.00336673	0.0014041	0.000470384	-0.000743625	-0.00596681	-0.00192439	-0.00313062	-0.0149106	0.00282507	0.0012685	0.00498776	0.0163057	20_29
meta_SRX1788124_21yr_male_unsure_Quake	239671	7422	18.6523	NA	NA	NA	Male	21	NA	NA	NA	meta	20-49	Adult	healthy	Drigo	Q1	Quake	28.4	overweight	0	0	0	11	0	Beta	11	11	-0.003266	-0.00105257	-0.00324216	-0.00297121	-0.000182314	-0.000340047	0.00120295	-0.000610418	0.00226121	0.00134092	0.000786007	-0.00164594	-0.00957488	0.000140947	-0.00398291	-0.0206774	0.00516833	0.0015356	0.0106423	0.0223297	20_29
meta_SRX1788129_21yr_male_alpha_Quake	413254	1888	6.88377	NA	NA	NA	Male	21	NA	NA	NA	meta	20-49	Adult	healthy	Drigo	Q1	Quake	28.4	overweight	0	0	11	9	11	Beta	9	9	0.00319755	0.02896	0.0257093	0.00388902	-0.000222916	0.00679515	0.00352056	0.0424256	-0.031624	-0.00756954	0.00151899	0.0012671	-0.00784706	0.0235784	-0.0304557	-0.00768227	-0.0195538	0.00268768	-0.0182856	-0.00476564	20_29
meta_SRX1788130_21yr_male_unsure_Quake	602250	4868	14.4319	NA	NA	NA	Male	21	NA	NA	NA	meta	20-49	Adult	healthy	Drigo	Q1	Quake	28.4	overweight	0	0	0	1	0	Beta	1	1	-0.00307134	-0.00060898	-0.00379667	-0.000612987	5.4e-06	0.00024146	0.000466299	-0.00206497	-0.000910477	-7.66e-05	0.000433762	-0.00238678	-0.00495751	0.00219047	-0.000641249	-0.0134456	0.00378396	0.00101843	0.0059279	0.00468737	20_29
meta_SRX1788135_21yr_male_unsure_Quake	402571	4550	14.1608	NA	NA	NA	Male	21	NA	NA	NA	meta	20-49	Adult	healthy	Drigo	Q1	Quake	28.4	overweight	0	0	0	11	0	Beta	11	11	-0.00316836	-0.000888037	-0.00330215	-0.00312402	-0.000222835	-0.000477381	0.00144277	-0.000317825	0.00275854	0.00144133	0.000853457	-0.00255074	-0.00967221	-9.74e-05	-0.00411944	-0.0237285	0.00602184	0.00185389	0.0118903	0.0277333	20_29
meta_SRX1788136_21yr_male_unsure_Quake	859817	4476	22.6521	NA	NA	NA	Male	21	NA	NA	NA	meta	20-49	Adult	healthy	Drigo	Q1	Quake	28.4	overweight	0	0	0	11	0	Beta	11	11	-0.00290257	-0.000976474	-0.00156442	-0.00360858	-0.00019549	2.1e-05	0.00123707	0.00117988	0.00364777	0.00165564	0.000558304	0.000913025	-0.00210929	-0.0026705	-0.00345998	-0.00714649	0.00156387	0.00101344	0.00257602	0.00706226	20_29
meta_SRX1788138_21yr_male_unsure_Quake	954472	4894	16.0104	NA	NA	NA	Male	21	NA	NA	NA	meta	20-49	Adult	healthy	Drigo	Q1	Quake	28.4	overweight	0	0	0	11	0	Beta	11	11	-0.00304108	-0.000767139	-0.00307448	-0.00322435	-0.000150376	-0.000554345	0.00115773	-0.000223423	0.00268744	0.00138868	0.00073697	-0.00180721	-0.00894566	-0.000550972	-0.00367788	-0.0205231	0.00500919	0.00160144	0.00951847	0.0239948	20_29
meta_SRX1788139_21yr_male_unsure_Quake	428383	4308	18.9352	NA	NA	NA	Male	21	NA	NA	NA	meta	20-49	Adult	healthy	Drigo	Q1	Quake	28.4	overweight	0	0	0	1	0	Beta	1	1	-0.00304866	-0.000788739	-0.00327465	-0.00184883	-0.000137088	0.000192894	0.000986142	0.000273725	0.00306493	0.0014966	0.000547397	-0.00360902	-0.00397273	0.0012132	-0.00490571	-0.0120817	0.00264966	0.000756219	0.00931006	0.00863172	20_29
meta_SRX1788140_21yr_male_unsure_Quake	1239060	5151	11.3295	NA	NA	NA	Male	21	NA	NA	NA	meta	20-49	Adult	healthy	Drigo	Q1	Quake	28.4	overweight	0	0	0	11	0	Beta	11	11	-0.00319445	-0.00052694	-0.00387088	-0.00276351	3.84e-05	0.00123789	0.000798196	-0.00128562	0.00134738	0.000964168	0.000657612	-0.00241011	-0.00984389	0.00126958	-0.00193549	-0.0204424	0.0061284	0.00173029	0.0100606	0.014088	20_29
meta_SRX1788142_21yr_male_unsure_Quake	828255	5136	12.7225	NA	NA	NA	Male	21	NA	NA	NA	meta	20-49	Adult	healthy	Drigo	Q1	Quake	28.4	overweight	0	0	0	1	0	Beta	1	1	-0.00316327	-0.000832703	-0.00328252	-0.00214861	-0.000360117	-0.000851088	0.000740884	-0.00118892	0.000599005	0.000505609	0.000339842	-0.002918	-0.00601344	0.000620117	-0.00299305	-0.0142589	0.00286552	0.00081317	0.00689883	0.00989504	20_29
meta_SRX1788147_21yr_male_unsure_Quake	649689	4205	8.26942	NA	NA	NA	Male	21	NA	NA	NA	meta	20-49	Adult	healthy	Drigo	Q1	Quake	28.4	overweight	0	0	0	1	0	Beta	1	1	-0.00327091	-0.000876333	-0.00367132	-0.00138138	-0.000123165	-0.000833797	0.00117241	-0.00132641	0.000706592	0.0005957	0.000477414	-0.00369644	-0.00620486	0.00142218	-0.00445465	-0.0172474	0.003498	0.000957532	0.0108019	0.0101794	20_29
meta_SRX1788152_21yr_male_unsure_Quake	588506	4792	10.9303	NA	NA	NA	Male	21	NA	NA	NA	meta	20-49	Adult	healthy	Drigo	Q1	Quake	28.4	overweight	0	0	0	1	0	Beta	1	1	-0.00300642	-0.000586693	-0.0034867	-0.00288911	0.000157078	-0.00131163	3.09e-05	-0.00175646	-0.00114806	8.46e-05	0.000341117	-0.000407218	-0.0091397	0.000810595	0.000556146	-0.00969785	0.00288815	0.000444661	0.000433208	0.00889649	20_29
meta_SRX1788157_21yr_male_unsure_Quake	895232	4760	9.45514	NA	NA	NA	Male	21	NA	NA	NA	meta	20-49	Adult	healthy	Drigo	Q1	Quake	28.4	overweight	0	0	0	1	0	Beta	1	1	-0.00301638	-0.000935931	-0.00264676	-0.0024944	-0.000118344	-0.000717557	0.00125625	-0.00011255	0.00194701	0.00104975	0.00033049	-0.00103801	-0.00484957	-0.00117355	-0.00366405	-0.00918851	0.00173983	0.000337506	0.0031521	0.0045782	20_29
meta_SRX1788159_21yr_male_unsure_Quake	771066	4089	10.3334	NA	NA	NA	Male	21	NA	NA	NA	meta	20-49	Adult	healthy	Drigo	Q1	Quake	28.4	overweight	0	0	0	1	0	Beta	1	1	-0.00300442	-0.00113427	-0.00257007	-0.00228743	-0.000731867	-0.000600476	0.000320439	-0.00090321	-0.000163962	0.000219058	0.000189642	-0.00221137	-0.00221599	0.000923917	-0.000943822	-0.00607008	0.00168677	0.000301509	0.000608198	0.00352172	20_29
meta_SRX1788168_21yr_male_unsure_Quake	774072	7482	15.1495	NA	NA	NA	Male	21	NA	NA	NA	meta	20-49	Adult	healthy	Drigo	Q1	Quake	28.4	overweight	0	0	0	1	0	Beta	1	1	-0.00306116	-0.000802745	-0.00296816	-0.0020113	-0.000505712	-0.00067879	0.000818666	-0.00082116	0.00127879	0.000709274	0.000125118	-0.00177991	-0.00508237	-0.000148082	-0.00333089	-0.011706	0.00187093	0.000561362	0.00546762	0.00632656	20_29
meta_SRX1788171_21yr_male_unsure_Quake	783446	3986	7.68378	NA	NA	NA	Male	21	NA	NA	NA	meta	20-49	Adult	healthy	Drigo	Q1	Quake	28.4	overweight	0	0	0	1	0	Beta	1	1	-0.00308194	-0.000451259	-0.00360714	-0.00212085	4.57e-05	0.000364934	0.000573818	-0.000582042	0.00105611	0.00074453	0.000321616	-0.00370168	-0.00463219	0.00211959	-0.00177434	-0.00877522	0.00272313	0.000559316	0.00496928	0.000209001	20_29
meta_SRX1788175_21yr_male_unsure_Quake	696612	4236	7.1842	NA	NA	NA	Male	21	NA	NA	NA	meta	20-49	Adult	healthy	Drigo	Q1	Quake	28.4	overweight	0	0	0	1	0	Beta	1	1	-0.00335419	-0.000550603	-0.00375191	-0.00262373	-1.61e-05	-0.00083797	0.000925523	-0.00131412	0.000828571	0.000619717	0.000431536	-0.00306634	-0.00844601	0.000509976	-0.00254067	-0.0171666	0.00372295	0.00114564	0.0072548	0.0119598	20_29
meta_SRX1788176_21yr_male_unsure_Quake	709976	4640	14.1206	NA	NA	NA	Male	21	NA	NA	NA	meta	20-49	Adult	healthy	Drigo	Q1	Quake	28.4	overweight	0	0	0	1	0	Beta	1	1	-0.00294678	2.86e-05	-0.00306043	-0.00381547	6.09e-05	-0.00100363	0.000412902	-0.000554605	0.00148269	0.000787359	0.000139146	0.000154552	-0.00964314	-0.00201936	0.000262461	-0.0109454	0.00231121	0.00103969	-0.000980189	0.00948651	20_29
meta_SRX1788184_21yr_male_unsure_Quake	634336	5710	9.92149	NA	NA	NA	Male	21	NA	NA	NA	meta	20-49	Adult	healthy	Drigo	Q1	Quake	28.4	overweight	0	0	0	1	0	Beta	1	1	-0.00285642	-8.08e-05	-0.00323578	-0.00384959	0.000159951	-0.00110128	9.38e-05	-0.00084836	0.000811271	0.000808299	7.2e-05	0.00176304	-0.0100533	-0.00149539	-0.000223844	-0.00838123	0.00185854	0.000904063	-0.00114933	0.00694075	20_29
meta_SRX1788185_21yr_male_unsure_Quake	847611	4416	15.2328	NA	NA	NA	Male	21	NA	NA	NA	meta	20-49	Adult	healthy	Drigo	Q1	Quake	28.4	overweight	0	0	0	1	0	Beta	1	1	-0.00315304	-0.00104665	-0.00299709	-0.00174715	-0.000114462	-0.000764102	0.00126176	-0.000529886	0.00177448	0.000904585	0.000317843	-0.00326153	-0.00480117	5.74e-05	-0.00511535	-0.0149796	0.00271092	0.000854064	0.00925547	0.00943045	20_29
meta_SRX1788189_21yr_male_unsure_Quake	781037	5733	16.2423	NA	NA	NA	Male	21	NA	NA	NA	meta	20-49	Adult	healthy	Drigo	Q1	Quake	28.4	overweight	0	0	0	1	0	Beta	1	1	-0.00299403	-0.00105524	-0.00285901	-0.00226969	-0.000178982	-0.00100498	0.000618711	-0.0010489	0.000527106	0.000578567	0.000419268	-0.00159449	-0.00669321	0.000406174	-0.00263886	-0.0118567	0.00249157	0.00044261	0.00513451	0.00908565	20_29
meta_SRX1788193_21yr_male_unsure_Quake	706917	4461	10.3926	NA	NA	NA	Male	21	NA	NA	NA	meta	20-49	Adult	healthy	Drigo	Q1	Quake	28.4	overweight	0	0	0	1	0	Beta	1	1	-0.00283218	-0.000410797	-0.00275474	-0.00291935	-1.8e-06	-0.000972897	0.00059645	-0.000447793	0.00166601	0.000796106	0.000248038	-0.000938697	-0.00643961	-0.000633585	-0.00120557	-0.0102864	0.00171762	0.000695229	0.00193863	0.00961549	20_29
meta_SRX1788196_21yr_male_unsure_Quake	1016289	4479	8.59558	NA	NA	NA	Male	21	NA	NA	NA	meta	20-49	Adult	healthy	Drigo	Q1	Quake	28.4	overweight	0	0	0	1	0	Beta	1	1	-0.00339944	-0.00093621	-0.00383063	-0.00154468	-0.000151059	-0.000757065	0.00152352	-0.00167739	0.00034714	0.000494759	0.000536196	-0.00419867	-0.00696094	0.00190837	-0.00434359	-0.0187216	0.00399946	0.00107649	0.0122564	0.0108144	20_29
meta_SRX1788198_21yr_male_unsure_Quake	958500	4433	8.90279	NA	NA	NA	Male	21	NA	NA	NA	meta	20-49	Adult	healthy	Drigo	Q1	Quake	28.4	overweight	0	0	0	1	0	Beta	1	1	-0.0033731	-0.000680042	-0.00352715	-0.00215815	-0.000155845	-0.000619098	0.00131074	-0.000729424	0.00174566	0.000842381	0.00040222	-0.00396396	-0.00540828	0.000174537	-0.0045317	-0.0163284	0.00305612	0.00100445	0.00919819	0.0095124	20_29
meta_SRX1788200_21yr_male_unsure_Quake	908520	3939	12.8806	NA	NA	NA	Male	21	NA	NA	NA	meta	20-49	Adult	healthy	Drigo	Q1	Quake	28.4	overweight	0	0	0	1	0	Beta	1	1	-0.00295937	-0.00140148	-0.0022906	-0.00186329	-0.000475515	-0.000713485	0.0015314	-0.000526634	0.00151895	0.000777015	0.000395646	-0.00325149	-0.00455984	0.000502729	-0.00384364	-0.0130178	0.00249058	0.000667203	0.00770114	0.00988904	20_29
meta_SRX1788203_21yr_male_unsure_Quake	882517	5587	11.2115	NA	NA	NA	Male	21	NA	NA	NA	meta	20-49	Adult	healthy	Drigo	Q1	Quake	28.4	overweight	0	0	0	1	0	Beta	1	1	-0.00320118	-0.00106946	-0.00365526	-0.000779924	-0.000180561	-0.000579537	0.00108169	-0.00197607	-0.000594338	0.000222475	0.000455816	-0.00367851	-0.00540497	0.0022843	-0.00499994	-0.0155194	0.00314323	0.000762104	0.0138019	0.00608807	20_29
meta_SRX1788211_21yr_male_unsure_Quake	607674	4741	10.5393	NA	NA	NA	Male	21	NA	NA	NA	meta	20-49	Adult	healthy	Drigo	Q1	Quake	28.4	overweight	0	0	0	1	0	Beta	1	1	-0.00322026	-0.00104522	-0.00345115	-0.00167839	-8.14e-05	-0.000642436	0.000952965	-0.00187475	-0.000134249	0.000344069	0.00067383	-0.00243772	-0.00771218	0.00172081	-0.00257875	-0.0181012	0.00432255	0.00123742	0.00945752	0.0135688	20_29
meta_SRX1788215_21yr_male_unsure_Quake	872872	4722	12.819	NA	NA	NA	Male	21	NA	NA	NA	meta	20-49	Adult	healthy	Drigo	Q1	Quake	28.4	overweight	0	0	0	1	0	Beta	1	1	-0.00317884	-0.000834717	-0.00339891	-0.00187912	-5.93e-05	-0.000878738	0.00101691	-0.00117792	0.000682046	0.000530079	0.000544443	-0.00328782	-0.00610029	0.0011048	-0.00313578	-0.0144473	0.00292712	0.00046794	0.00774948	0.0101171	20_29
meta_SRX1788217_21yr_male_unsure_Quake	886123	4487	12.1825	NA	NA	NA	Male	21	NA	NA	NA	meta	20-49	Adult	healthy	Drigo	Q1	Quake	28.4	overweight	0	0	0	1	0	Beta	1	1	-0.00322123	-0.00107374	-0.00333078	-0.00131077	-6.35e-05	-0.000649436	0.00131708	-0.000940272	0.00124025	0.000789855	0.00033298	-0.00387766	-0.00508669	0.00107751	-0.00549919	-0.0160984	0.00309811	0.000844452	0.01153	0.0083302	20_29
meta_SRX1788218_21yr_male_unsure_Quake	747782	4386	8.67495	NA	NA	NA	Male	21	NA	NA	NA	meta	20-49	Adult	healthy	Drigo	Q1	Quake	28.4	overweight	0	0	0	1	0	Beta	1	1	-0.00279347	0.000238451	-0.00295556	-0.00424569	0.000288066	0.000464612	2.79e-05	0.000427517	0.00210353	0.00123695	-0.000160511	0.00315972	-0.00325824	-0.000180986	0.000575666	-0.00219122	0.0013386	0.000467076	-0.00316513	0.000322075	20_29
meta_SRX1788219_21yr_male_unsure_Quake	788259	4919	8.01928	NA	NA	NA	Male	21	NA	NA	NA	meta	20-49	Adult	healthy	Drigo	Q1	Quake	28.4	overweight	0	0	0	1	0	Beta	1	1	-0.00327144	-0.000649052	-0.00407527	-0.0011871	6.22e-05	-0.000312775	0.000333533	-0.00228751	-0.00119361	-8.59e-05	0.000452192	-0.00281725	-0.00649618	0.00201821	-0.0013215	-0.0147945	0.0038244	0.00096815	0.00662983	0.0064223	20_29
meta_SRX1788222_21yr_male_unsure_Quake	731710	4646	12.4836	NA	NA	NA	Male	21	NA	NA	NA	meta	20-49	Adult	healthy	Drigo	Q1	Quake	28.4	overweight	0	0	0	1	0	Beta	1	1	-0.00297553	-0.000473806	-0.00318211	-0.00288757	1.11e-05	-0.000967594	0.000600688	-0.000789374	0.000804757	0.000607809	0.000333638	-0.00147743	-0.00682364	-0.000337016	-0.00166018	-0.0106815	0.0023255	0.000583129	0.00286625	0.00891917	20_29
meta_SRX1788226_21yr_male_unsure_Quake	724816	4684	17.4931	NA	NA	NA	Male	21	NA	NA	NA	meta	20-49	Adult	healthy	Drigo	Q1	Quake	28.4	overweight	0	0	0	1	0	Beta	1	1	-0.00285314	-0.000558225	-0.00293663	-0.00253708	-0.000173482	-0.000899009	0.000868356	-0.000551363	0.00156413	0.000828094	0.000209245	-0.00141544	-0.00585438	-0.000935585	-0.00346958	-0.0122271	0.00213722	0.000781131	0.00480376	0.00830924	20_29
meta_SRX1788227_21yr_male_unsure_Quake	879475	4876	13.8367	NA	NA	NA	Male	21	NA	NA	NA	meta	20-49	Adult	healthy	Drigo	Q1	Quake	28.4	overweight	0	0	0	1	0	Beta	1	1	-0.00318856	-0.00127989	-0.00306863	-0.00134853	-0.000336936	-0.000794558	0.00240523	-0.00140294	0.000535655	0.000520043	0.000552989	-0.00338373	-0.00514715	0.00134531	-0.00474363	-0.0154744	0.00300552	0.000557881	0.01101	0.00866078	20_29
meta_SRX1788228_21yr_male_unsure_Quake	774911	4365	10.7999	NA	NA	NA	Male	21	NA	NA	NA	meta	20-49	Adult	healthy	Drigo	Q1	Quake	28.4	overweight	0	0	0	1	0	Beta	1	1	-0.00285065	-8.15e-05	-0.0032415	-0.00407441	0.000351	-0.00146255	-0.000470701	-0.00139295	-0.000934296	0.000224184	0.000112505	0.00255234	-0.0115893	-0.000895231	0.00341059	-0.00472717	0.00196293	0.000768012	-0.00645012	0.00584777	20_29
meta_SRX1788229_21yr_male_unsure_Quake	800252	4026	24.7071	NA	NA	NA	Male	21	NA	NA	NA	meta	20-49	Adult	healthy	Drigo	Q1	Quake	28.4	overweight	0	0	0	0	0	Beta	0	0	-0.00283843	-0.000788851	-0.00261147	-0.00242648	-0.000292275	-0.000301747	0.001619	0.000893255	0.00319074	0.00141596	0.000417337	-0.0041052	-0.00101437	-0.000128984	-0.00528031	-0.00496087	0.000470186	3.53e-06	0.00598478	0.00205599	20_29
meta_SRX1788231_21yr_male_unsure_Quake	860471	4191	3.67721	NA	NA	NA	Male	21	NA	NA	NA	meta	20-49	Adult	healthy	Drigo	Q1	Quake	28.4	overweight	0	0	0	1	0	Beta	1	1	-0.00317715	-0.00104189	-0.00258938	-0.002111	-0.000574486	-0.000408215	0.00202568	-0.000257063	0.00159004	0.000815281	0.00011361	-0.00334569	-0.00387689	-0.000367358	-0.0030268	-0.0109496	0.00236148	0.000723591	0.00444016	0.00656322	20_29
meta_SRX1788235_21yr_male_unsure_Quake	797145	5004	14.2234	NA	NA	NA	Male	21	NA	NA	NA	meta	20-49	Adult	healthy	Drigo	Q1	Quake	28.4	overweight	0	0	0	1	0	Beta	1	1	-0.00323296	-0.000720092	-0.00362217	-0.00233753	4.22e-05	-0.00107264	0.000741636	-0.00153887	6.59e-05	0.000396811	0.000505886	-0.00233792	-0.00816989	0.00107677	-0.00174837	-0.0145732	0.0033101	0.000645832	0.00558584	0.0112938	20_29
meta_SRX1788236_21yr_male_unsure_Quake	336948	4495	14.0752	NA	NA	NA	Male	21	NA	NA	NA	meta	20-49	Adult	healthy	Drigo	Q1	Quake	28.4	overweight	0	0	0	1	0	Beta	1	1	-0.00331135	-0.00094665	-0.00358295	-0.00124893	-0.00019182	-0.000701522	0.001366	-0.00125091	0.000893648	0.000625598	0.000400859	-0.00387432	-0.00485234	0.00145198	-0.00534264	-0.0168037	0.00312759	0.000869635	0.0122927	0.00822196	20_29
meta_SRX1788239_21yr_male_unsure_Quake	653683	4779	10.6437	NA	NA	NA	Male	21	NA	NA	NA	meta	20-49	Adult	healthy	Drigo	Q1	Quake	28.4	overweight	0	0	0	1	0	Beta	1	1	-0.00316844	-0.000600936	-0.00395158	-0.00170915	0.000138151	-0.00109779	-0.000173509	-0.00271075	-0.0027438	-0.000598257	0.000327849	-0.00180601	-0.00498352	0.00144031	-0.000620466	-0.0109677	0.00284006	0.000652239	0.00304043	0.00652263	20_29
meta_SRX1788250_21yr_male_unsure_Quake	1038341	5264	9.94123	NA	NA	NA	Male	21	NA	NA	NA	meta	20-49	Adult	healthy	Drigo	Q1	Quake	28.4	overweight	0	0	0	1	0	Beta	1	1	-0.00324833	-0.0019292	-0.00210579	-0.000553946	-0.00111877	-0.000714664	0.00198476	-0.000633684	0.000604751	0.000557531	0.000302813	-0.00269023	-0.00394826	-4.04e-05	-0.00403477	-0.0119347	0.0026128	0.000928911	0.00658446	0.00615394	20_29
meta_SRX1788259_21yr_male_unsure_Quake	698918	7376	13.8522	NA	NA	NA	Male	21	NA	NA	NA	meta	20-49	Adult	healthy	Drigo	Q1	Quake	28.4	overweight	0	0	0	1	0	Beta	1	1	-0.00323375	-0.00174776	-0.00259627	-0.00054143	-0.000810021	-0.000972101	0.00173979	-0.00127657	-8.53e-05	0.00033017	0.00045931	-0.00250051	-0.00420096	0.000655585	-0.0040498	-0.012023	0.00235084	0.00063663	0.0075308	0.00672162	20_29
meta_SRX1788263_21yr_male_unsure_Quake	810482	4134	10.5046	NA	NA	NA	Male	21	NA	NA	NA	meta	20-49	Adult	healthy	Drigo	Q1	Quake	28.4	overweight	0	0	0	1	0	Beta	1	1	-0.00327713	-0.000680627	-0.00342238	-0.00205994	-0.000130835	-0.000619498	0.00122729	-0.000227716	0.00218794	0.00101439	0.000401178	-0.00436932	-0.00408352	8.52e-05	-0.00488447	-0.0137023	0.00244216	0.000819352	0.00809012	0.00798539	20_29
meta_SRX1788270_21yr_male_unsure_Quake	749650	4818	8.29199	NA	NA	NA	Male	21	NA	NA	NA	meta	20-49	Adult	healthy	Drigo	Q1	Quake	28.4	overweight	0	0	0	1	0	Beta	1	1	-0.00310962	-0.000511093	-0.00427508	-0.00204906	0.000172635	-0.00155856	-0.0006708	-0.00324246	-0.00377059	-0.000685235	0.000112038	-6.86e-05	-0.0100237	0.00289674	0.00209796	-0.00879275	0.0030651	0.00067961	0.000469281	0.00574084	20_29
meta_SRX1788272_21yr_male_unsure_Quake	742067	4334	7.95637	NA	NA	NA	Male	21	NA	NA	NA	meta	20-49	Adult	healthy	Drigo	Q1	Quake	28.4	overweight	0	0	0	1	0	Beta	1	1	-0.00303115	-0.000510629	-0.00380929	-0.00242212	0.000360635	-0.00141802	-0.000600532	-0.00255912	-0.00312153	-0.000655775	0.000312474	-0.00058138	-0.00599645	0.00104495	0.00111426	-0.00813332	0.00281884	0.000285166	-0.00110398	0.00668962	20_29
meta_SRX1788274_21yr_male_unsure_Quake	1132257	4585	9.3332	NA	NA	NA	Male	21	NA	NA	NA	meta	20-49	Adult	healthy	Drigo	Q1	Quake	28.4	overweight	0	0	0	1	0	Beta	1	1	-0.00337208	-0.000768414	-0.00376955	-0.00212133	-6.48e-05	-0.000895642	0.000883755	-0.00154556	0.000248388	0.00042102	0.000487449	-0.00347758	-0.00723318	0.00103447	-0.0030317	-0.016874	0.00367764	0.001003	0.00826986	0.0113449	20_29
meta_SRX1788275_21yr_male_unsure_Quake	822467	4607	15.6461	NA	NA	NA	Male	21	NA	NA	NA	meta	20-49	Adult	healthy	Drigo	Q1	Quake	28.4	overweight	0	0	0	1	0	Beta	1	1	-0.00294136	-0.00106915	-0.00267905	-0.00187003	-0.000132887	-0.000703298	0.00133162	-0.000374434	0.00159438	0.000796986	0.000490006	-0.00347971	-0.0047969	0.000457523	-0.00365234	-0.0130121	0.00273925	0.000647695	0.00742596	0.0102761	20_29
meta_SRX1788279_21yr_male_unsure_Quake	756161	4672	10.7808	NA	NA	NA	Male	21	NA	NA	NA	meta	20-49	Adult	healthy	Drigo	Q1	Quake	28.4	overweight	0	0	0	1	0	Beta	1	1	-0.00298621	-0.000960735	-0.00289651	-0.00306761	-0.000186029	-0.00106068	0.000560369	-0.00157415	-0.000649423	0.000436353	4.4e-06	0.00200429	-0.0101287	0.00111793	0.00109416	-0.00637996	0.00221795	0.00021507	-0.00177959	0.00289558	20_29
meta_SRX1788282_21yr_male_unsure_Quake	907072	4587	8.54427	NA	NA	NA	Male	21	NA	NA	NA	meta	20-49	Adult	healthy	Drigo	Q1	Quake	28.4	overweight	0	0	0	1	0	Beta	1	1	-0.00356412	-0.000973214	-0.00399629	-0.00156568	-0.000142348	-0.000764613	0.00135863	-0.00156875	0.000605572	0.000600192	0.000522775	-0.00463761	-0.00682079	0.00183739	-0.00503153	-0.0195636	0.00407587	0.00111794	0.0131349	0.0108428	20_29
meta_SRX1788283_21yr_male_unsure_Quake	747159	6172	18.8687	NA	NA	NA	Male	21	NA	NA	NA	meta	20-49	Adult	healthy	Drigo	Q1	Quake	28.4	overweight	0	0	0	1	0	Beta	1	1	-0.00312796	-0.0031833	5.44e-05	-0.00137675	-0.00160233	-0.000908796	0.00330433	-0.000688157	0.00015407	0.000556363	3.26e-05	0.000265049	-0.00448911	-0.00105035	-0.00153107	-0.00629612	0.00167117	0.00072891	0.000192203	0.00381087	20_29
meta_SRX1788285_21yr_male_unsure_Quake	867495	5055	9.33051	NA	NA	NA	Male	21	NA	NA	NA	meta	20-49	Adult	healthy	Drigo	Q1	Quake	28.4	overweight	0	0	0	1	0	Beta	1	1	-0.00305807	-0.000719118	-0.00321903	-0.00213808	-0.000149328	-0.000762924	0.000684346	-0.000658062	0.00120132	0.000679698	0.000452185	-0.00357974	-0.00506678	0.000508819	-0.00274449	-0.0112316	0.00209475	0.000578	0.00496114	0.00883469	20_29
meta_SRX1788291_21yr_male_unsure_Quake	737556	5531	13.0081	NA	NA	NA	Male	21	NA	NA	NA	meta	20-49	Adult	healthy	Drigo	Q1	Quake	28.4	overweight	0	0	0	1	0	Beta	1	1	-0.00279832	0.00133793	-0.00251645	-0.0043631	0.000281332	-0.00128322	-4.15e-05	-0.00149345	0.00181709	0.000273466	1.65e-07	0.00144693	-0.0115314	-0.00269229	0.00530041	-0.0107243	2.52e-05	0.00115153	-0.00501897	0.00970949	20_29
meta_SRX1788294_21yr_male_beta_Quake	694572	3428	15.0944	NA	NA	NA	Male	21	NA	NA	NA	meta	20-49	Adult	healthy	Drigo	Q1	Quake	28.4	overweight	0	0	0	1	0	Beta	1	1	-0.00288107	-0.00057565	-0.00302978	-0.00239876	-6.51e-05	-0.000377909	0.000702982	-0.000285524	0.00163877	0.00097065	0.000169125	-0.000405868	-0.00351313	0.000301905	-0.00328657	-0.00916807	0.00206719	0.000618704	0.00407398	0.00347189	20_29
meta_SRX1788296_21yr_male_unsure_Quake	1031656	4463	6.8893	NA	NA	NA	Male	21	NA	NA	NA	meta	20-49	Adult	healthy	Drigo	Q1	Quake	28.4	overweight	0	0	0	1	0	Beta	1	1	-0.00346263	-0.000681626	-0.00382669	-0.00190513	-6e-05	-0.000751152	0.000907783	-0.000963444	0.000853808	0.00057049	0.000470548	-0.00428809	-0.00511496	0.000788431	-0.00345219	-0.0142297	0.00296048	0.000731243	0.00734668	0.00937984	20_29
meta_SRX1788298_21yr_male_unsure_Quake	873672	3944	13.0376	NA	NA	NA	Male	21	NA	NA	NA	meta	20-49	Adult	healthy	Drigo	Q1	Quake	28.4	overweight	0	0	0	1	0	Beta	1	1	-0.00288683	-0.000433024	-0.00228402	-0.00355644	-0.000112613	-0.000600222	0.000833898	0.000941547	0.00313439	0.00138332	0.000172426	0.000225487	-0.00245447	-0.00340611	-0.00377433	-0.00605608	0.000796351	0.000381297	0.000688483	0.0037105	20_29
meta_SRX1788305_21yr_male_unsure_Quake	877391	7599	11.6095	NA	NA	NA	Male	21	NA	NA	NA	meta	20-49	Adult	healthy	Drigo	Q1	Quake	28.4	overweight	0	0	0	1	0	Beta	1	1	-0.00325733	-0.000854039	-0.00374346	-0.0013535	-0.000117855	-0.000901313	0.000760026	-0.00198495	-0.000661129	0.000146222	0.000423444	-0.00293997	-0.00622433	0.00160182	-0.00334613	-0.0147449	0.00299664	0.000776809	0.00918312	0.00769485	20_29
meta_SRX1788307_21yr_male_unsure_Quake	493630	4179	11.2856	NA	NA	NA	Male	21	NA	NA	NA	meta	20-49	Adult	healthy	Drigo	Q1	Quake	28.4	overweight	0	0	0	1	0	Beta	1	1	-0.00308042	-0.0011324	-0.00280333	-0.00216406	-8.87e-05	-0.000841745	0.00101674	-0.000658698	0.00120931	0.000735207	0.000596471	-0.00275418	-0.0054836	0.000223272	-0.0036705	-0.0128961	0.00266549	-8.07e-05	0.00673964	0.00946068	20_29
meta_SRX1788315_21yr_male_unsure_Quake	247561	6478	11.7022	NA	NA	NA	Male	21	NA	NA	NA	meta	20-49	Adult	healthy	Drigo	Q1	Quake	28.4	overweight	0	0	0	1	0	Beta	1	1	-0.00313689	-0.000585781	-0.0039434	-0.00217699	0.000143945	-0.00105523	8.21e-05	-0.00247487	-0.00165935	-4.93e-05	0.000353636	-0.00124165	-0.0103335	0.00207386	6.85e-05	-0.0122813	0.00319581	0.000840114	0.00413092	0.00794303	20_29
meta_SRX1788343_38yr_female_alpha_Quake	558808	2521	16.1632	NA	NA	NA	Female	38	NA	NA	NA	meta	20-49	Adult	healthy	Drigo	Q2	Quake	29.5	overweight	0	0	11	8	11	Beta	8	8	0.00272154	0.03564	0.0327986	0.00858673	-0.00129637	-0.00690668	-0.00207384	-0.0299012	-0.0145941	0.0781115	0.0016303	-0.0033042	0.00218136	-0.00089542	-0.00204938	0.0058774	0.0151295	-0.000513827	0.00393605	0.00197181	30_39
meta_SRX1788345_38yr_female_beta_Quake	477652	4243	10.8187	NA	NA	NA	Female	38	NA	NA	NA	meta	20-49	Adult	healthy	Drigo	Q2	Quake	29.5	overweight	0	0	0	1	0	Beta	1	1	-0.00300923	-8.59e-05	-0.00364181	-0.003385	0.00019696	-0.000290865	0.000187485	0.000668407	0.00245723	0.00137266	-4.2e-05	0.00161545	-0.00175505	-0.00256848	-0.00587682	-0.00602045	0.00154104	0.000701381	0.00296401	-0.000225198	30_39
meta_SRX1788399_38yr_female_beta_Quake	609328	4312	6.48685	NA	NA	NA	Female	38	NA	NA	NA	meta	20-49	Adult	healthy	Drigo	Q2	Quake	29.5	overweight	0	0	0	1	0	Beta	1	1	-0.00338991	-0.000318236	-0.00432743	-0.00285197	0.000306252	-0.00151238	-0.000215994	-0.00205756	-0.00159113	-0.000134276	0.000340659	-0.00252741	-0.00756662	0.00133875	8.09e-05	-0.0098632	0.00248396	0.000664503	0.000913889	0.00960739	30_39
meta_SRX1788417_38yr_female_alpha_Quake	383802	2332	12.8625	NA	NA	NA	Female	38	NA	NA	NA	meta	20-49	Adult	healthy	Drigo	Q2	Quake	29.5	overweight	0	0	11	8	11	Beta	8	8	0.00275247	0.0360798	0.033196	0.00868576	-0.0013127	-0.00690605	-0.00207521	-0.0300355	-0.0150951	0.079763	0.00168091	-0.00334809	0.00228314	-0.00109455	-0.00151161	0.00568815	0.0145224	-0.000584807	0.00445333	0.00195116	30_39
meta_SRX1788464_38yr_female_beta_Quake	336288	4230	8.00819	NA	NA	NA	Female	38	NA	NA	NA	meta	20-49	Adult	healthy	Drigo	Q2	Quake	29.5	overweight	0	0	0	1	0	Beta	1	1	-0.00297283	-0.000793045	-0.00330962	-0.00158218	0.000152155	-0.00106911	0.000259879	-0.000880524	0.000524845	0.000537579	0.000488594	-0.00152582	-0.0038793	0.00184534	-0.00195191	-0.00940391	0.00195758	-1.02e-05	0.00389841	0.00879427	30_39
meta_SRX1788475_38yr_female_beta_Quake	1181938	2576	18.8766	NA	NA	NA	Female	38	NA	NA	NA	meta	20-49	Adult	healthy	Drigo	Q2	Quake	29.5	overweight	0	0	11	8	11	Beta	8	8	0.00051997	0.0118946	0.00774888	-0.00269253	0.000203743	-0.000272857	-0.00024973	-0.00279349	0.00969135	-0.00124945	-0.000485114	0.000198861	0.00437715	-0.0138089	0.0214095	-0.00839478	-0.0188492	-0.000327574	-0.00304593	0.00193035	30_39
meta_SRX1788478_38yr_female_beta_Quake	619293	4041	5.68254	NA	NA	NA	Female	38	NA	NA	NA	meta	20-49	Adult	healthy	Drigo	Q2	Quake	29.5	overweight	0	0	0	1	0	Beta	1	1	-0.00299548	-0.000346524	-0.00350514	-0.00314143	0.00031307	-0.00106298	-0.000123484	-0.000850337	0.000286276	0.000483793	0.000259129	-0.000861336	-0.00472254	-0.000750959	-0.00197834	-0.00547422	0.000640853	0.000261018	0.000849421	0.00702068	30_39
meta_SRX1788484_38yr_female_alpha_Quake	354311	2552	15.4923	NA	NA	NA	Female	38	NA	NA	NA	meta	20-49	Adult	healthy	Drigo	Q2	Quake	29.5	overweight	0	0	11	8	11	Beta	8	8	0.00254103	0.032854	0.0300458	0.00729252	-0.00102266	-0.00561942	-0.00162558	-0.0243221	-0.0122445	0.0645914	0.00119757	-0.00262388	0.00183426	-0.00121285	-0.00127433	0.00442818	0.0114734	-0.000211189	0.00165837	0.000958951	30_39
meta_SRX1788486_38yr_female_beta_Quake	479265	4099	7.53007	NA	NA	NA	Female	38	NA	NA	NA	meta	20-49	Adult	healthy	Drigo	Q2	Quake	29.5	overweight	0	0	0	1	0	Beta	1	1	-0.003068	-8.96e-05	-0.0034969	-0.00317612	0.00011224	-0.00112684	0.000462213	-0.00133101	0.000738771	0.000404476	0.000282524	-0.00112485	-0.00894371	-0.000614477	6.42e-05	-0.0135673	0.00262853	0.00117631	0.000642781	0.0106703	30_39
meta_SRX1788500_38yr_female_beta_Quake	550959	4221	6.05586	NA	NA	NA	Female	38	NA	NA	NA	meta	20-49	Adult	healthy	Drigo	Q2	Quake	29.5	overweight	0	0	0	1	0	Beta	1	1	-0.00300341	-0.000810714	-0.00340763	-0.00137837	5.85e-05	-0.00102245	0.000209283	-0.00119912	-0.000282448	0.000278071	0.000408905	-0.0013403	-0.00434027	0.00108004	-0.00180143	-0.00913753	0.00223006	0.000214889	0.00298667	0.00696888	30_39
meta_SRX1788501_38yr_female_beta_Quake	116171	3478	9.38415	NA	NA	NA	Female	38	NA	NA	NA	meta	20-49	Adult	healthy	Drigo	Q2	Quake	29.5	overweight	0	0	0	1	0	Beta	1	1	-0.00286307	-0.00103607	-0.00284835	-0.00137932	-0.000311172	-0.000482137	0.00162133	-0.000167924	0.00185372	0.00101755	0.000461691	-0.00239158	-0.00280174	0.000157148	-0.00545943	-0.00980916	0.00179712	0.000219878	0.00779463	0.00446398	30_39
meta_SRX1788507_38yr_female_alpha_Quake	674518	2179	10.4522	NA	NA	NA	Female	38	NA	NA	NA	meta	20-49	Adult	healthy	Drigo	Q2	Quake	29.5	overweight	0	0	11	8	11	Beta	8	8	0.00275575	0.0355063	0.0326443	0.00842766	-0.00126473	-0.00673826	-0.002003	-0.0286894	-0.0137144	0.0730455	0.00151822	-0.00313042	0.00179509	-7.56e-05	-0.00350652	0.00591687	0.0153818	-0.000331271	0.0026628	0.00185552	30_39
meta_SRX1788515_38yr_female_beta_Quake	136862	4223	5.93194	NA	NA	NA	Female	38	NA	NA	NA	meta	20-49	Adult	healthy	Drigo	Q2	Quake	29.5	overweight	0	0	0	1	0	Beta	1	1	-0.00286955	-0.000286335	-0.00371476	-0.0031547	0.00030089	-0.000708316	-0.000292311	-0.00175931	-0.00121353	0.00022525	9.85e-05	0.00135657	-0.0094057	0.00148539	0.00135468	-0.00554314	0.00226658	0.000538212	-0.000873109	0.00271122	30_39
meta_SRX1788520_38yr_female_alpha_Quake	979190	2673	6.11821	NA	NA	NA	Female	38	NA	NA	NA	meta	20-49	Adult	healthy	Drigo	Q2	Quake	29.5	overweight	0	0	11	8	11	Beta	8	8	0.00271967	0.0349525	0.032102	0.00816826	-0.00121032	-0.00681781	-0.00201175	-0.0287177	-0.0120928	0.0688339	0.00133398	-0.00301607	0.00159667	0.000272052	-0.00509402	0.00669888	0.0180185	-6.5e-05	0.000704957	0.00191332	30_39
meta_SRX1788522_38yr_female_beta_Quake	195860	3729	15.8224	NA	NA	NA	Female	38	NA	NA	NA	meta	20-49	Adult	healthy	Drigo	Q2	Quake	29.5	overweight	0	0	11	8	11	Beta	8	8	-0.000609461	0.0101593	0.00578608	-0.00348501	0.000258315	-0.00109893	-0.000345861	-0.00322653	0.0108304	-0.00270725	-0.000550005	0.000795878	0.00361765	-0.0124059	0.020197	-0.00970315	-0.017448	4.84e-05	-0.00522785	0.00412948	30_39
meta_SRX1788528_38yr_female_beta_Quake	942857	4321	5.98888	NA	NA	NA	Female	38	NA	NA	NA	meta	20-49	Adult	healthy	Drigo	Q2	Quake	29.5	overweight	0	0	0	1	0	Beta	1	1	-0.00293495	-0.000290958	-0.00340175	-0.00284194	0.000198365	-0.000895169	0.000371931	-0.000379787	0.000560774	0.000447743	0.0003977	-0.00285359	-0.0062834	0.000342309	-0.000141627	-0.00889509	0.00292503	0.000495572	0.00104393	0.00963216	30_39
meta_SRX1788539_38yr_female_beta_Quake	1403074	2361	19.9809	NA	NA	NA	Female	38	NA	NA	NA	meta	20-49	Adult	healthy	Drigo	Q2	Quake	29.5	overweight	0	0	11	8	11	Beta	8	8	0.000564057	0.0146781	0.0105796	-0.00188981	9.23e-05	0.000935549	-0.000315019	-0.00410355	0.00924676	0.000131868	-0.000469588	0.00117474	0.00475771	-0.014796	0.0236186	-0.00875514	-0.0209104	-0.000669823	-0.000258974	0.000581556	30_39
meta_SRX1788543_38yr_female_beta_Quake	1134961	1491	12.682	NA	NA	NA	Female	38	NA	NA	NA	meta	20-49	Adult	healthy	Drigo	Q2	Quake	29.5	overweight	0	0	0	2	0	Beta	2	2	-0.00244878	0.00080439	-0.00223953	-0.00333979	0.000155906	2.68e-06	0.000825579	0.00304624	0.00461645	0.00111193	0.000149921	-0.00441424	0.00037622	-0.00335487	0.0012418	-0.00284775	0.00172778	0.000697883	-0.00538985	0.00644072	30_39
meta_SRX1788557_38yr_female_beta_Quake	931482	3282	7.97914	NA	NA	NA	Female	38	NA	NA	NA	meta	20-49	Adult	healthy	Drigo	Q2	Quake	29.5	overweight	0	0	0	0	0	Beta	0	0	-0.00279825	-4.5e-05	-0.00327084	-0.00325927	0.000175808	-0.000333425	0.000353512	0.00177394	0.00327658	0.00150672	0.000117732	-0.000359725	-0.000787347	-0.00423648	-0.00685201	-0.00489878	0.00170927	0.000498095	0.0042041	0.000504838	30_39
meta_SRX1788558_38yr_female_beta_Quake	513984	1969	17.4296	NA	NA	NA	Female	38	NA	NA	NA	meta	20-49	Adult	healthy	Drigo	Q2	Quake	29.5	overweight	0	0	11	8	11	Beta	8	8	0.000553236	0.0123916	0.00822341	-0.002731	0.000182106	-0.000370128	-0.000244765	-0.00237503	0.010376	-0.00352517	-0.000529934	0.000731939	0.00453293	-0.0141477	0.0222917	-0.00881552	-0.0179872	-0.000377179	-0.00208911	0.00217377	30_39
meta_SRX1788561_38yr_female_beta_Quake	201058	1551	23.4659	NA	NA	NA	Female	38	NA	NA	NA	meta	20-49	Adult	healthy	Drigo	Q2	Quake	29.5	overweight	0	0	11	8	11	Beta	8	8	0.00279715	0.0350033	0.0319561	0.00780977	-0.00119309	-0.0053568	-0.00160022	-0.0231661	-0.0141049	0.0660602	0.00153771	-0.00262695	0.00182096	-0.0010931	0.00145991	0.00214017	0.00413101	-0.000772024	0.00572037	0.000906671	30_39
meta_SRX1788565_38yr_female_beta_Quake	1458755	3041	6.34291	NA	NA	NA	Female	38	NA	NA	NA	meta	20-49	Adult	healthy	Drigo	Q2	Quake	29.5	overweight	0	0	0	1	0	Beta	1	1	-0.0027709	-0.000105156	-0.00342849	-0.00320874	0.000144644	-0.000899477	0.000415762	-0.000605987	0.000883952	0.000522052	0.000328233	-0.00112668	-0.00885368	-0.000850667	8.75e-05	-0.0134152	0.00382728	0.00115933	0.00152224	0.0125584	30_39
meta_SRX1788573_38yr_female_beta_Quake	852568	3802	6.17828	NA	NA	NA	Female	38	NA	NA	NA	meta	20-49	Adult	healthy	Drigo	Q2	Quake	29.5	overweight	0	0	0	1	0	Beta	1	1	-0.00260778	-0.000583801	-0.00328857	-0.00243968	1.29e-05	-0.000308455	0.000500313	-0.000662529	0.000948784	0.000775169	0.000351921	-0.000628555	-0.00691103	-0.000455522	-0.00218929	-0.0108364	0.0030071	0.000857218	0.00312233	0.00755975	30_39
meta_SRX1788577_38yr_female_beta_Quake	718825	3296	8.4054	NA	NA	NA	Female	38	NA	NA	NA	meta	20-49	Adult	healthy	Drigo	Q2	Quake	29.5	overweight	0	0	0	0	0	Beta	0	0	-0.00279185	-7.64e-05	-0.00326328	-0.00321054	0.000162656	-0.000351965	0.000356477	0.00167411	0.00321601	0.00149311	0.000121807	-0.000398186	-0.000847041	-0.0041194	-0.0069333	-0.00504165	0.00162491	0.000493249	0.00440783	0.000600705	30_39
meta_SRX1788579_38yr_female_beta_Quake	703095	3914	15.7148	NA	NA	NA	Female	38	NA	NA	NA	meta	20-49	Adult	healthy	Drigo	Q2	Quake	29.5	overweight	0	0	11	8	11	Beta	8	8	-0.000393656	0.0109824	0.00663114	-0.00321304	0.000222929	-0.00115729	-0.000404413	-0.00384758	0.0112062	-0.00316391	-0.000563162	0.000657423	0.00387335	-0.0128875	0.0215877	-0.00996981	-0.0190173	-8.48e-05	-0.00447435	0.00379223	30_39
meta_SRX1788581_38yr_female_alpha_Quake	312978	2023	20.4156	NA	NA	NA	Female	38	NA	NA	NA	meta	20-49	Adult	healthy	Drigo	Q2	Quake	29.5	overweight	0	0	11	8	11	Beta	8	8	0.00285484	0.0358007	0.0326243	0.00787841	-0.00121705	-0.00533736	-0.00163023	-0.0235531	-0.0141753	0.0674203	0.00157786	-0.00262425	0.00212351	-0.00206092	0.00380811	0.00119906	0.00119161	-0.000990265	0.00719046	0.000730911	30_39
meta_SRX1788583_38yr_female_beta_Quake	378207	3876	7.38529	NA	NA	NA	Female	38	NA	NA	NA	meta	20-49	Adult	healthy	Drigo	Q2	Quake	29.5	overweight	0	0	0	1	0	Beta	1	1	-0.00273704	-0.00027636	-0.00337268	-0.00328356	0.000161711	-0.000987795	0.000182514	-0.000842799	0.000619656	0.000636342	0.000286036	-0.000291794	-0.00947902	-0.000529862	4.67e-05	-0.010712	0.00298406	0.000915285	0.000287542	0.0105492	30_39
meta_SRX1788588_38yr_female_beta_Quake	471999	4275	8.20636	NA	NA	NA	Female	38	NA	NA	NA	meta	20-49	Adult	healthy	Drigo	Q2	Quake	29.5	overweight	0	0	0	1	0	Beta	1	1	-0.0030255	-0.000791901	-0.00338628	-0.001516	0.000137993	-0.00107686	0.000274275	-0.000950132	0.00044159	0.000487513	0.000494047	-0.00184204	-0.00366297	0.0018724	-0.00202686	-0.00973886	0.00198816	3.73e-05	0.00408278	0.00890344	30_39
meta_SRX1788590_38yr_female_alpha_Quake	585886	2234	7.76302	NA	NA	NA	Female	38	NA	NA	NA	meta	20-49	Adult	healthy	Drigo	Q2	Quake	29.5	overweight	0	0	11	8	11	Beta	8	8	0.00274896	0.0340401	0.0312067	0.00783107	-0.00121153	-0.00692822	-0.00214109	-0.0285207	-0.00761278	0.0542197	0.00103154	-0.00263077	0.000751144	0.00180842	-0.00778374	0.00702281	0.0187935	0.000189474	-0.00125376	0.00213415	30_39
meta_SRX1788591_38yr_female_alpha_Quake	329190	2089	20.3041	NA	NA	NA	Female	38	NA	NA	NA	meta	20-49	Adult	healthy	Drigo	Q2	Quake	29.5	overweight	0	0	11	8	11	Beta	8	8	0.00285291	0.0357823	0.0326082	0.00787592	-0.00121657	-0.00533865	-0.00163068	-0.0235603	-0.0141675	0.0674178	0.00157703	-0.00262467	0.00212379	-0.00206057	0.00379683	0.00120906	0.00122225	-0.000988667	0.00717832	0.000732157	30_39
meta_SRX1788596_38yr_female_beta_Quake	456265	2476	20.1713	NA	NA	NA	Female	38	NA	NA	NA	meta	20-49	Adult	healthy	Drigo	Q2	Quake	29.5	overweight	0	0	11	8	11	Beta	8	8	0.00278069	0.0351445	0.0320819	0.00785555	-0.00120254	-0.00551731	-0.00167101	-0.0242039	-0.0139844	0.0679336	0.00154442	-0.00269666	0.0020416	-0.0016311	0.00214474	0.0022284	0.00433577	-0.000817629	0.00595758	0.000907533	30_39
meta_SRX1788599_38yr_female_delta_Quake	346331	2384	18.774	NA	NA	NA	Female	38	NA	NA	NA	meta	20-49	Adult	healthy	Drigo	Q2	Quake	29.5	overweight	0	0	11	8	11	Beta	8	8	0.0022993	0.0278835	0.0245044	0.00424232	-0.000686555	-0.00190526	-0.000852751	-0.0125001	-0.00534207	0.0330961	0.000685198	-0.000867518	0.00236748	-0.00582125	0.0118448	-0.00365349	-0.0117734	-0.000993474	0.00585299	-0.000915827	30_39
meta_SRX1788607_38yr_female_beta_Quake	599908	4015	5.6757	NA	NA	NA	Female	38	NA	NA	NA	meta	20-49	Adult	healthy	Drigo	Q2	Quake	29.5	overweight	0	0	0	1	0	Beta	1	1	-0.003	-0.000372077	-0.00349169	-0.00306977	0.000299876	-0.00104117	-7.65e-05	-0.000856069	0.000296959	0.000478177	0.000272541	-0.00101635	-0.00466764	-0.000606782	-0.00193045	-0.00587885	0.000803517	0.000265503	0.000918048	0.00705578	30_39
meta_SRX1788614_38yr_female_beta_Quake	157327	4248	7.0453	NA	NA	NA	Female	38	NA	NA	NA	meta	20-49	Adult	healthy	Drigo	Q2	Quake	29.5	overweight	0	0	0	1	0	Beta	1	1	-0.00309739	-0.000253056	-0.00374308	-0.00319667	0.000100286	0.00050208	0.000341002	-8e-05	0.00242949	0.00141999	-4.9e-06	0.00198022	-0.0036701	-0.00374044	-0.00784644	-0.00890075	0.00122341	0.000943309	0.0051359	0.000209548	30_39
meta_SRX1788617_38yr_female_beta_Quake	370674	3453	12.8845	NA	NA	NA	Female	38	NA	NA	NA	meta	20-49	Adult	healthy	Drigo	Q2	Quake	29.5	overweight	0	0	0	1	0	Beta	1	1	-0.00277833	4.39e-05	-0.00287307	-0.00441347	0.000382388	-0.00110207	-0.000357785	7.07e-05	0.000774334	0.000789821	-2.09e-05	0.00421602	-0.00520289	-0.00218162	0.000501822	-0.00162105	0.00112847	0.000467409	-0.00504614	0.00235618	30_39
meta_SRX1788618_38yr_female_beta_Quake	813823	4068	6.92095	NA	NA	NA	Female	38	NA	NA	NA	meta	20-49	Adult	healthy	Drigo	Q2	Quake	29.5	overweight	0	0	0	1	0	Beta	1	1	-0.00292964	-0.000238622	-0.00330312	-0.00279477	0.000162385	-0.000840563	0.000389796	-5.75e-05	0.000819482	0.00048721	0.000390194	-0.00267071	-0.00571891	-0.000272099	-0.00106458	-0.00917695	0.00302263	0.000421104	0.00294658	0.00964878	30_39
meta_SRX1788627_38yr_female_beta_Quake	181854	4117	8.15906	NA	NA	NA	Female	38	NA	NA	NA	meta	20-49	Adult	healthy	Drigo	Q2	Quake	29.5	overweight	0	0	0	1	0	Beta	1	1	-0.00271383	-0.000325427	-0.00309985	-0.00302518	0.000142877	-0.000985954	8.56e-05	-0.00030174	0.000786694	0.000658734	0.000256436	-0.000892465	-0.00617094	-0.00115223	-0.00163542	-0.00609308	0.00147677	0.000324579	0.00118308	0.00758381	30_39
meta_SRX1788629_38yr_female_beta_Quake	264213	4261	10.0433	NA	NA	NA	Female	38	NA	NA	NA	meta	20-49	Adult	healthy	Drigo	Q2	Quake	29.5	overweight	0	0	0	1	0	Beta	1	1	-0.00297795	-0.000963019	-0.00339776	-0.000353052	-0.000440757	-0.000255886	0.00131115	-0.00128095	0.00045173	0.00053933	0.000272069	-0.00282624	-0.00371917	0.0015971	-0.00555335	-0.0128272	0.002346	0.000535869	0.0121045	0.00283855	30_39
meta_SRX1788633_38yr_female_beta_Quake	134427	2734	24.9245	NA	NA	NA	Female	38	NA	NA	NA	meta	20-49	Adult	healthy	Drigo	Q2	Quake	29.5	overweight	0	0	11	8	11	Beta	8	8	-0.000402814	0.0102544	0.00609018	-0.00326141	0.0002421	-0.000545397	-0.000235933	-0.00253439	0.00935879	-0.000312591	-0.000482177	0.000904113	0.00355595	-0.013384	0.0191821	-0.00851444	-0.0167938	-5.12e-05	-0.00475991	0.0030225	30_39
meta_SRX1788636_38yr_female_beta_Quake	899103	4124	5.70842	NA	NA	NA	Female	38	NA	NA	NA	meta	20-49	Adult	healthy	Drigo	Q2	Quake	29.5	overweight	0	0	0	1	0	Beta	1	1	-0.00305541	-0.000345479	-0.00399329	-0.00333685	0.000392353	-0.000816915	-0.000483849	-0.00261776	-0.00250525	-0.000117395	3.95e-05	0.0020863	-0.0125951	0.00185192	0.00296374	-0.00664216	0.00307078	0.000798419	-0.00301396	0.00153141	30_39
meta_SRX1788643_38yr_female_beta_Quake	260439	4137	15.2638	NA	NA	NA	Female	38	NA	NA	NA	meta	20-49	Adult	healthy	Drigo	Q2	Quake	29.5	overweight	0	0	0	1	0	Beta	1	1	-0.00293224	-0.00091751	-0.00308057	-0.00234115	-0.000775108	-0.000922807	0.000408992	-0.000401303	0.00104622	0.000927962	-0.000210065	-0.000343793	-0.00283311	-0.00103286	-0.00691203	-0.00556425	0.00010561	-4e-05	0.00850637	0.00168449	30_39
meta_SRX1788648_38yr_female_alpha_Quake	760929	2587	10.9666	NA	NA	NA	Female	38	NA	NA	NA	meta	20-49	Adult	healthy	Drigo	Q2	Quake	29.5	overweight	0	0	11	8	11	Beta	8	8	0.00277337	0.0359052	0.0330654	0.00867459	-0.00131287	-0.00714763	-0.00214725	-0.0304384	-0.0135779	0.075017	0.00154775	-0.003276	0.00180185	0.000153905	-0.00447977	0.00675208	0.0177531	-0.000292748	0.0023991	0.002186	30_39
meta_SRX1788651_38yr_female_beta_Quake	427750	4727	9.69219	NA	NA	NA	Female	38	NA	NA	NA	meta	20-49	Adult	healthy	Drigo	Q2	Quake	29.5	overweight	0	0	0	1	0	Beta	1	1	-0.00305047	-0.000395644	-0.00392958	-0.00280104	0.000317723	-0.00179665	-0.00086191	-0.00315679	-0.00434278	-0.00106131	0.00011951	0.00079054	-0.00418025	0.000256154	0.000805426	-0.00619735	0.00197227	0.000558532	-0.00279402	0.00472666	30_39
meta_SRX1788664_38yr_female_beta_Quake	1626989	3236	11.1123	NA	NA	NA	Female	38	NA	NA	NA	meta	20-49	Adult	healthy	Drigo	Q2	Quake	29.5	overweight	0	0	0	2	0	Beta	2	2	-0.00238998	0.00260639	-0.00148141	-0.00500246	0.000469893	-0.00107329	-0.000164425	0.000590849	0.00475874	0.000818716	-0.000405206	0.00398809	-0.00155444	-0.00587507	0.00433657	-0.00556719	-0.00255272	0.000884881	-0.00766134	0.00406219	30_39
meta_SRX1788672_38yr_female_beta_Quake	779279	2035	13.2057	NA	NA	NA	Female	38	NA	NA	NA	meta	20-49	Adult	healthy	Drigo	Q2	Quake	29.5	overweight	0	0	11	8	11	Beta	8	8	0.0019165	0.0263014	0.0227915	0.0035118	-0.000598904	-0.00188478	-0.000889687	-0.0134864	-0.00418577	0.0356373	0.000620616	-0.000786458	0.00304847	-0.00743588	0.012483	-0.00316469	-0.00958703	-0.000839703	0.00384429	-0.000300404	30_39
meta_SRX1788676_38yr_female_alpha_Quake	1646854	2711	24.5553	NA	NA	NA	Female	38	NA	NA	NA	meta	20-49	Adult	healthy	Drigo	Q2	Quake	29.5	overweight	0	0	11	8	11	Beta	8	8	0.00263164	0.0302913	0.0273907	0.00581664	-0.000793556	-0.00413761	-0.00107193	-0.0154579	-0.00769677	0.0366329	0.000651542	-0.00148163	0.000331091	0.00107687	-0.0039198	0.00224222	0.00580483	0.000328599	-0.00233287	-0.000194271	30_39
meta_SRX1788677_38yr_female_alpha_Quake	160196	2159	12.0103	NA	NA	NA	Female	38	NA	NA	NA	meta	20-49	Adult	healthy	Drigo	Q2	Quake	29.5	overweight	0	0	11	8	11	Beta	8	8	0.00280488	0.0365525	0.0335745	0.00869712	-0.00132647	-0.00657722	-0.00199047	-0.0289521	-0.0159011	0.0804094	0.00176994	-0.00329306	0.00242986	-0.00159524	0.000512503	0.0044571	0.010735	-0.000820954	0.00614617	0.00172952	30_39
meta_SRX1788683_38yr_female_alpha_Quake	1245789	4359	13.5623	NA	NA	NA	Female	38	NA	NA	NA	meta	20-49	Adult	healthy	Drigo	Q2	Quake	29.5	overweight	0	0	11	8	11	Beta	8	8	0.00275099	0.0366267	0.033781	0.00904409	-0.00136727	-0.00733281	-0.00220475	-0.0320806	-0.0161746	0.0860398	0.00180507	-0.00362926	0.00251647	-0.00116953	-0.00208712	0.00669029	0.0174461	-0.000611858	0.00472567	0.00237322	30_39
meta_SRX1788685_38yr_female_beta_Quake	296192	3607	17.1282	NA	NA	NA	Female	38	NA	NA	NA	meta	20-49	Adult	healthy	Drigo	Q2	Quake	29.5	overweight	0	0	0	0	0	Beta	0	0	-0.00234983	0.00227004	-0.00102631	-0.00514714	0.000347639	-0.00103484	-0.000254856	0.00144395	0.00427833	0.00167776	-0.000285255	0.00369533	0.000203967	-0.00953134	0.000279159	0.00133939	-0.0040856	5.91e-06	-0.00542419	0.00224559	30_39
meta_SRX1788691_38yr_female_alpha_Quake	175101	2474	9.51656	NA	NA	NA	Female	38	NA	NA	NA	meta	20-49	Adult	healthy	Drigo	Q2	Quake	29.5	overweight	0	0	11	8	11	Beta	8	8	0.00276364	0.0361946	0.0333255	0.0087618	-0.00132482	-0.00710533	-0.00213754	-0.0307309	-0.0146844	0.0793399	0.00165137	-0.00338287	0.00216728	-0.000689492	-0.00271749	0.00632407	0.0164265	-0.000475484	0.00368465	0.00211101	30_39
meta_SRX1788695_38yr_female_beta_Quake	355062	4251	10.4834	NA	NA	NA	Female	38	NA	NA	NA	meta	20-49	Adult	healthy	Drigo	Q2	Quake	29.5	overweight	0	0	0	1	0	Beta	1	1	-0.00283535	-0.00069125	-0.00266114	-0.00305867	-4.12e-05	-0.000909835	0.000655054	-0.000344545	0.00159219	0.000910298	0.000329697	-0.000712158	-0.00681609	-0.00111642	-0.00228678	-0.0105067	0.0021359	0.000646154	0.00300006	0.0102626	30_39
meta_SRX1788696_38yr_female_beta_Quake	508831	3960	8.83799	NA	NA	NA	Female	38	NA	NA	NA	meta	20-49	Adult	healthy	Drigo	Q2	Quake	29.5	overweight	0	0	0	1	0	Beta	1	1	-0.00295546	-0.000327607	-0.00393908	-0.00259372	0.000295478	-0.00141394	-0.000524542	-0.00180644	-0.00166694	-6.69e-05	0.000144554	-6.45e-05	-0.00561322	0.00134305	-0.000178379	-0.00663886	0.00197931	0.000500656	0.000571472	0.00678661	30_39
meta_SRX1788706_1yr_male_beta_Quake	172511	1891	10.407	NA	NA	NA	Male	1	NA	NA	NA	meta	0-6	Young	healthy	Drigo	Q3	Quake	13.71	underweight	0	0	0	0	0	Beta	0	0	-0.00227521	-0.000594813	-0.00326824	0.00177107	8.65e-05	-0.000533585	0.000403201	0.00302836	0.00376295	0.00156745	3.26e-05	0.00102184	0.00204768	-0.000408351	-0.00185348	-0.000160327	0.00249027	-0.000116044	0.000139631	0.00107678	<10
meta_SRX1788707_1yr_male_beta_Quake	674572	2277	9.83884	NA	NA	NA	Male	1	NA	NA	NA	meta	0-6	Young	healthy	Drigo	Q3	Quake	13.71	underweight	0	0	0	0	0	Beta	0	0	-0.00201943	0.000599039	-0.0028518	-0.000531288	0.000332816	0.000295635	0.000331276	0.00509979	0.00225603	0.000861297	0.000175201	-0.00208298	0.00141711	-0.00357183	0.000643463	0.00379616	0.00622713	1.47e-05	-0.00118761	-0.00424853	<10
meta_SRX1788708_1yr_male_beta_Quake	558534	2456	11.7233	NA	NA	NA	Male	1	NA	NA	NA	meta	0-6	Young	healthy	Drigo	Q3	Quake	13.71	underweight	0	0	0	0	0	Beta	0	0	-0.00245417	-0.000403617	-0.00366826	0.00278532	1.54e-05	-0.000476093	0.00011217	0.00295209	0.00216689	0.000998955	0.000113341	-0.000776802	0.00164511	-0.00063026	-0.00158105	0.0012688	0.00338366	-0.000117755	0.00154194	-0.00131636	<10
meta_SRX1788712_1yr_male_beta_Quake	568651	2444	14.0001	NA	NA	NA	Male	1	NA	NA	NA	meta	0-6	Young	healthy	Drigo	Q3	Quake	13.71	underweight	0	0	0	0	0	Beta	0	0	-0.00257881	-0.000122844	-0.00335668	0.000872674	0.000144956	-0.000126749	0.000307718	0.00356196	0.0028397	0.00114099	0.000309346	-0.0023163	0.000862983	-0.00220477	-0.00146442	0.000854048	0.00396779	6.41e-05	0.00059815	-0.000532795	<10
meta_SRX1788714_1yr_male_beta_Quake	331372	1886	9.69304	NA	NA	NA	Male	1	NA	NA	NA	meta	0-6	Young	healthy	Drigo	Q3	Quake	13.71	underweight	0	0	0	2	0	Beta	2	2	-0.00236425	-0.000320465	-0.00371811	0.00389414	6.39e-05	-0.000213825	0.000353754	0.00372795	0.00328662	0.00126942	0.000175428	-0.00171545	0.00187587	-0.00121528	-0.00128221	0.000945439	0.00357975	-6.6e-05	1.59e-05	-0.00102401	<10
meta_SRX1788717_1yr_male_beta_Quake	239702	2108	8.13528	NA	NA	NA	Male	1	NA	NA	NA	meta	0-6	Young	healthy	Drigo	Q3	Quake	13.71	underweight	0	0	0	0	0	Beta	0	0	-0.00253583	-0.000523988	-0.00377304	0.00511922	-8.76e-05	-0.000479457	0.000305237	0.00320738	0.00328303	0.00127896	0.000147444	-0.000679787	0.00121108	-0.00153446	-0.00229713	1.7e-05	0.00269733	-5.84e-05	0.000994122	8.4e-06	<10
meta_SRX1788718_1yr_male_beta_Quake	631806	2429	10.5945	NA	NA	NA	Male	1	NA	NA	NA	meta	0-6	Young	healthy	Drigo	Q3	Quake	13.71	underweight	0	0	0	2	0	Beta	2	2	-0.00252958	-0.000264483	-0.00332676	0.000678255	0.000128377	-0.000236586	0.000199386	0.00304908	0.00246867	0.00105795	0.000400606	-0.00221128	0.000474731	-0.00177476	-0.0015085	0.000619911	0.00353613	0.000128456	0.000884066	0.000166352	<10
meta_SRX1788719_1yr_male_beta_Quake	215756	2373	8.13206	NA	NA	NA	Male	1	NA	NA	NA	meta	0-6	Young	healthy	Drigo	Q3	Quake	13.71	underweight	0	0	0	6	0	Beta	6	6	-0.0028809	-0.000841578	-0.00366199	0.00502745	-0.000205108	-0.000608891	0.000425773	0.00278405	0.00352798	0.00146039	0.000104385	0.00113416	0.00149622	-0.00027236	-0.00277275	-0.000856842	0.00215804	-0.000175753	0.00173609	4.85e-05	<10
meta_SRX1788724_1yr_male_beta_Quake	652113	2426	17.5833	NA	NA	NA	Male	1	NA	NA	NA	meta	0-6	Young	healthy	Drigo	Q3	Quake	13.71	underweight	0	0	0	0	0	Beta	0	0	-0.0026789	-0.000396434	-0.00341966	0.00184022	4.19e-05	-0.000607073	0.000250945	0.00279949	0.00335793	0.00141494	0.000132068	0.00038793	0.000946588	-0.00215767	-0.00239066	9.47e-05	0.00202723	-5.39e-05	-7.33e-06	0.00134628	<10
meta_SRX1788725_1yr_male_beta_Quake	125424	2174	12.8479	NA	NA	NA	Male	1	NA	NA	NA	meta	0-6	Young	healthy	Drigo	Q3	Quake	13.71	underweight	0	0	0	0	0	Beta	0	0	-0.00265948	-0.000336974	-0.00366339	0.00275052	7.66e-05	-0.000317966	0.000229407	0.00332725	0.00264803	0.00110695	0.000277874	-0.00187994	0.00162097	-0.00152802	-0.0018867	0.000934085	0.0036303	2.14e-05	0.000999277	-0.00146264	<10
meta_SRX1788728_1yr_male_beta_Quake	1831505	3094	9.45804	NA	NA	NA	Male	1	NA	NA	NA	meta	0-6	Young	healthy	Drigo	Q3	Quake	13.71	underweight	0	0	0	1	0	Beta	1	1	-0.00304985	-0.000799183	-0.00433618	0.00615421	-0.000173234	-0.000771441	4.52e-05	0.00144592	0.000974011	0.000517241	0.000195925	-0.00194353	0.000686819	0.000219228	-0.00228584	-0.00230644	0.00258907	5.95e-05	0.00365755	-4.54e-05	<10
meta_SRX1788732_1yr_male_unsure_Quake	1041286	2376	8.94181	NA	NA	NA	Male	1	NA	NA	NA	meta	0-6	Young	healthy	Drigo	Q3	Quake	13.71	underweight	0	0	0	0	0	Beta	0	0	0.00101263	-0.00102346	-0.00362565	0.00708638	7.93e-05	-0.000535188	7.1e-05	0.0024592	-0.000276942	0.000200939	-0.000156929	-0.000102723	0.00109749	-0.0015643	-0.00101678	0.0035692	0.00251001	-0.000202125	0.00161573	-0.00505931	<10
meta_SRX1788734_1yr_male_beta_Quake	154435	2415	11.436	NA	NA	NA	Male	1	NA	NA	NA	meta	0-6	Young	healthy	Drigo	Q3	Quake	13.71	underweight	0	0	0	0	0	Beta	0	0	-0.00257582	-0.000355399	-0.00343022	0.00182346	6.68e-05	-0.000359044	0.00023191	0.002816	0.00238508	0.00104114	0.000301657	-0.00195854	0.000373253	-0.00157574	-0.00221628	-0.000134993	0.00330688	4.5e-05	0.00214169	-0.000227886	<10
meta_SRX1788738_1yr_male_beta_Quake	770834	2375	11.3332	NA	NA	NA	Male	1	NA	NA	NA	meta	0-6	Young	healthy	Drigo	Q3	Quake	13.71	underweight	0	0	0	1	0	Beta	1	1	-0.00299655	-0.00088379	-0.00343426	0.00549534	-0.00035249	-0.000712747	0.00069664	0.00264331	0.00456364	0.0016493	0.000137614	0.00078972	0.00167723	-0.00323455	-0.00485351	-0.00453246	0.00130352	0.000357304	-0.000991078	0.00113344	<10
meta_SRX1788739_1yr_male_beta_Quake	4202751	3441	11.9862	NA	NA	NA	Male	1	NA	NA	NA	meta	0-6	Young	healthy	Drigo	Q3	Quake	13.71	underweight	0	0	0	6	0	Beta	6	6	-0.00303808	-0.000991841	-0.0045975	0.0109235	-0.000321592	-0.00067019	0.000176463	0.00103407	0.000842378	0.000311213	0.000182658	-0.00132037	0.000299567	0.000836263	-0.0013654	-0.00197473	0.00155037	4.86e-06	0.0035891	-0.000858697	<10
meta_SRX1788740_1yr_male_beta_Quake	508713	2371	8.76444	NA	NA	NA	Male	1	NA	NA	NA	meta	0-6	Young	healthy	Drigo	Q3	Quake	13.71	underweight	0	0	0	0	0	Beta	0	0	-0.00279506	-0.000603847	-0.00357663	0.00367538	-0.000140289	-0.000745444	0.000332595	0.00265878	0.00380771	0.00155379	2.22e-05	0.00171831	0.00178722	-0.0017784	-0.00418416	-0.00172941	0.00165298	5.47e-05	0.00127674	0.00036589	<10
meta_SRX1788743_1yr_male_unsure_Quake	498436	2180	6.25005	NA	NA	NA	Male	1	NA	NA	NA	meta	0-6	Young	healthy	Drigo	Q3	Quake	13.71	underweight	0	0	0	6	0	Beta	6	6	-0.00125109	-0.00204263	-0.00162263	0.00914448	-0.00119074	-0.000388115	0.00169757	0.00241005	-0.00153187	-4.07e-05	-0.000228125	0.000198983	-0.000344803	-0.0017234	0.000350378	-0.00156953	0.00408377	0.00124302	-0.00261488	-0.00474841	<10
meta_SRX1788745_1yr_male_beta_Quake	676082	2860	13.5902	NA	NA	NA	Male	1	NA	NA	NA	meta	0-6	Young	healthy	Drigo	Q3	Quake	13.71	underweight	0	0	0	0	0	Beta	0	0	-0.00271936	-0.000906414	-0.00336531	0.00329842	-6.81e-05	-0.000569728	0.000163012	0.00251071	0.0025855	0.00112693	0.000670259	-0.000988484	0.000717639	-0.000996945	-0.00264949	-0.000665669	0.00265218	0.000320649	0.00232411	0.000595289	<10
meta_SRX1788749_1yr_male_beta_Quake	1011981	2407	10.9602	NA	NA	NA	Male	1	NA	NA	NA	meta	0-6	Young	healthy	Drigo	Q3	Quake	13.71	underweight	0	0	0	0	0	Beta	0	0	-0.00314199	-0.0015647	-0.00386153	0.0134924	-0.000674662	-0.000902951	0.000600486	0.00288766	0.00422336	0.00137369	0.00015722	0.00161135	0.000753173	-0.00182851	-0.00292839	-0.0026336	0.000954527	-0.000318218	-0.000458648	0.00307982	<10
meta_SRX1788751_1yr_male_beta_Quake	245625	2281	7.99022	NA	NA	NA	Male	1	NA	NA	NA	meta	0-6	Young	healthy	Drigo	Q3	Quake	13.71	underweight	0	0	0	0	0	Beta	0	0	-0.00263441	-0.000966161	-0.00343003	0.00404709	4.6e-05	-0.000640915	0.000335485	0.00265934	0.00289115	0.001214	0.000217449	-0.000105047	0.0011637	-0.00114186	-0.00240028	-0.000347901	0.00243546	-0.000388691	0.00109003	0.000822522	<10
meta_SRX1788754_1yr_male_beta_Quake	118787	2010	11.4042	NA	NA	NA	Male	1	NA	NA	NA	meta	0-6	Young	healthy	Drigo	Q3	Quake	13.71	underweight	0	0	0	6	0	Beta	6	6	-0.00285382	-0.000887998	-0.00401745	0.00792754	-0.000424892	-0.000711511	0.000262685	0.00299237	0.00355648	0.00134522	-2.35e-06	0.00055405	0.00139031	-0.000977473	-0.0026513	-0.000619779	0.00196904	-0.000172559	0.00135847	0.000768957	<10
meta_SRX1788755_1yr_male_beta_Quake	407062	1911	7.34847	NA	NA	NA	Male	1	NA	NA	NA	meta	0-6	Young	healthy	Drigo	Q3	Quake	13.71	underweight	0	0	0	2	0	Beta	2	2	-0.00291878	-0.00023417	-0.00367881	0.00301305	3.8e-05	-0.000799986	0.000317542	0.00343877	0.00572163	0.00233336	-0.000358746	0.00675744	0.0044867	0.00314641	-0.00149862	0.000478786	0.00115821	-0.000285887	0.000482267	0.000837243	<10
meta_SRX1788756_1yr_male_beta_Quake	964633	2381	10.4756	NA	NA	NA	Male	1	NA	NA	NA	meta	0-6	Young	healthy	Drigo	Q3	Quake	13.71	underweight	0	0	0	6	0	Beta	6	6	-0.00243882	0.000213386	-0.00335917	0.000545279	0.000231223	1.17e-05	0.00030598	0.00436473	0.00255993	0.00103928	0.000195347	-0.00223493	0.00125682	-0.00302533	-0.0010327	0.00217654	0.00521691	1.75e-05	0.000300409	-0.00297062	<10
meta_SRX1788757_1yr_male_beta_Quake	730669	2267	16.3359	NA	NA	NA	Male	1	NA	NA	NA	meta	0-6	Young	healthy	Drigo	Q3	Quake	13.71	underweight	0	0	0	0	0	Beta	0	0	-0.00256284	-0.000376813	-0.00391774	0.00386623	4.24e-05	-0.00043781	0.000165001	0.00333679	0.00256295	0.00109823	0.000180155	-0.00116269	0.00127695	-0.00149141	-0.00179041	0.0011499	0.00365085	-6.68e-05	0.00134262	-0.00139903	<10
meta_SRX1788759_1yr_male_beta_Quake	3066989	2343	13.1452	NA	NA	NA	Male	1	NA	NA	NA	meta	0-6	Young	healthy	Drigo	Q3	Quake	13.71	underweight	0	0	0	0	0	Beta	0	0	-0.00250952	-0.000251855	-0.00332702	0.00236027	0.000147533	-0.000455117	0.000357859	0.00359834	0.00420052	0.0015949	-3.58e-05	0.00138935	0.00273556	-0.00191798	-0.00216758	6.6e-05	0.00263574	-5.78e-05	-0.000783102	-0.00015115	<10
meta_SRX1788760_1yr_male_beta_Quake	207159	2365	9.67012	NA	NA	NA	Male	1	NA	NA	NA	meta	0-6	Young	healthy	Drigo	Q3	Quake	13.71	underweight	0	0	0	0	0	Beta	0	0	-0.00269131	-0.000309541	-0.00396217	0.00355618	6.58e-05	-0.000389425	0.000210273	0.00360962	0.00254551	0.00109978	0.000191985	-0.0013764	0.00131034	-0.00166134	-0.00185643	0.0013642	0.0041339	-5.94e-05	0.00169484	-0.00209173	<10
meta_SRX1788769_38yr_female_alpha_Quake	325193	2421	17.4117	NA	NA	NA	Female	38	NA	NA	NA	meta	20-49	Adult	healthy	Drigo	Q2	Quake	29.5	overweight	0	0	11	8	11	Beta	8	8	0.00283239	0.036196	0.0331414	0.00833883	-0.00127595	-0.00599733	-0.00181043	-0.0262654	-0.0152	0.0740713	0.00168114	-0.00298251	0.00218872	-0.00150513	0.00144769	0.00310393	0.00679079	-0.000852149	0.00632414	0.00128878	30_39
meta_SRX1788779_38yr_female_beta_Quake	765861	4212	11.3553	NA	NA	NA	Female	38	NA	NA	NA	meta	20-49	Adult	healthy	Drigo	Q2	Quake	29.5	overweight	0	0	0	1	0	Beta	1	1	-0.00286029	-0.000198586	-0.00346831	-0.00329367	0.000124422	-0.000704124	0.000345322	0.000769679	0.00284049	0.00148778	9.61e-05	0.000814453	-0.00289543	-0.00470337	-0.00868222	-0.00847622	0.00133339	0.000878806	0.00622279	0.00163505	30_39
meta_SRX1788782_38yr_female_alpha_Quake	235689	2486	12.5691	NA	NA	NA	Female	38	NA	NA	NA	meta	20-49	Adult	healthy	Drigo	Q2	Quake	29.5	overweight	0	0	11	8	11	Beta	8	8	0.00279934	0.0362393	0.0332896	0.00859852	-0.00130678	-0.00658562	-0.0019806	-0.0286339	-0.0151704	0.0774965	0.0016874	-0.00321701	0.00219231	-0.00106167	-0.000715144	0.00478614	0.0118014	-0.000670493	0.0050758	0.00171844	30_39
meta_SRX1788795_38yr_female_beta_Quake	199014	2207	24.3192	NA	NA	NA	Female	38	NA	NA	NA	meta	20-49	Adult	healthy	Drigo	Q2	Quake	29.5	overweight	0	0	11	8	11	Beta	8	8	0.00113504	0.01846	0.0147345	7.73e-05	-0.000175162	-0.000812762	-0.000548293	-0.00741584	0.00484758	0.0110972	-0.000110585	0.000433611	0.00389042	-0.0121063	0.0200191	-0.00710786	-0.0183919	-0.000779619	0.00160499	-5.54e-05	30_39
meta_SRX1788814_38yr_female_beta_Quake	117928	3626	10.8765	NA	NA	NA	Female	38	NA	NA	NA	meta	20-49	Adult	healthy	Drigo	Q2	Quake	29.5	overweight	0	0	0	1	0	Beta	1	1	-0.00279868	-0.000562108	-0.00291235	-0.00290575	-0.000128934	-0.00100683	0.00044257	-0.000169356	0.00180034	0.00105347	0.000151333	0.000744729	-0.00464887	-0.000170643	-0.0030436	-0.00879609	0.0016919	0.000510525	0.00290809	0.00633818	30_39
meta_SRX1788818_38yr_female_beta_Quake	1397802	4587	5.4732	NA	NA	NA	Female	38	NA	NA	NA	meta	20-49	Adult	healthy	Drigo	Q2	Quake	29.5	overweight	0	0	0	1	0	Beta	1	1	-0.00289003	4.29e-06	-0.00402854	-0.00394686	0.000494309	-0.00165554	-0.000798999	-0.00275737	-0.00293792	-0.00020553	7.1e-06	0.00254695	-0.0186973	0.00168573	0.00634127	-0.00456206	0.00268117	0.00077903	-0.00675562	0.005095	30_39
meta_SRX1788821_38yr_female_beta_Quake	1058710	1699	21.3113	NA	NA	NA	Female	38	NA	NA	NA	meta	20-49	Adult	healthy	Drigo	Q2	Quake	29.5	overweight	0	0	0	2	0	Beta	2	2	-0.00115829	0.00713058	0.00274548	-0.00410787	0.000436875	-0.000815768	-0.000220546	-0.000467232	0.00757986	-0.00110719	-0.000456712	0.00069577	0.00142767	-0.010578	0.0153594	-0.006388	-0.0107616	0.000255403	-0.0071128	0.00440673	30_39
meta_SRX1788824_38yr_female_delta_Quake	663809	2895	20.6096	NA	NA	NA	Female	38	NA	NA	NA	meta	20-49	Adult	healthy	Drigo	Q2	Quake	29.5	overweight	0	0	11	8	11	Beta	8	8	0.00245066	0.0307391	0.0274608	0.00564311	-0.000879634	-0.00293647	-0.00110132	-0.0164989	-0.00957759	0.0482875	0.00108011	-0.00156574	0.00227036	-0.0041113	0.00790835	-0.00138371	-0.00551425	-0.000923143	0.00581657	-8.8e-05	30_39
meta_SRX1788834_38yr_female_beta_Quake	434467	5181	6.5361	NA	NA	NA	Female	38	NA	NA	NA	meta	20-49	Adult	healthy	Drigo	Q2	Quake	29.5	overweight	0	0	0	1	0	Beta	1	1	-0.0031005	-0.000489248	-0.00370757	-0.0027057	7.36e-05	-0.00108497	0.000503467	-0.00164641	-0.000118854	0.000411274	0.000361452	-0.00123963	-0.00969421	0.000814782	-0.00099152	-0.0138196	0.00333898	0.00103865	0.00396468	0.0100991	30_39
meta_SRX1788840_38yr_female_alpha_Quake	128181	3356	10.4942	NA	NA	NA	Female	38	NA	NA	NA	meta	20-49	Adult	healthy	Drigo	Q2	Quake	29.5	overweight	0	0	11	8	11	Beta	8	8	0.00274363	0.0369035	0.0340455	0.00907888	-0.00134828	-0.00759564	-0.00224492	-0.0329507	-0.0158627	0.0867085	0.00172862	-0.003686	0.00246622	-0.00091573	-0.00369908	0.00775007	0.0208638	-0.00037915	0.00306891	0.00252592	30_39
meta_SRX1788842_38yr_female_alpha_Quake	624435	3292	8.24173	NA	NA	NA	Female	38	NA	NA	NA	meta	20-49	Adult	healthy	Drigo	Q2	Quake	29.5	overweight	0	0	11	8	11	Beta	8	8	0.00257667	0.0339833	0.0312366	0.0080039	-0.00116134	-0.00648213	-0.00189181	-0.0279332	-0.013801	0.0739928	0.00144108	-0.00308717	0.00210293	-0.00107189	-0.00219574	0.00581189	0.015329	-0.000323255	0.00256911	0.00168543	30_39
meta_SRX1788844_38yr_female_beta_Quake	447500	3636	17.7462	NA	NA	NA	Female	38	NA	NA	NA	meta	20-49	Adult	healthy	Drigo	Q2	Quake	29.5	overweight	0	0	0	8	0	Beta	8	8	-0.00109918	0.00792687	0.00400745	-0.00385489	0.000264446	-4.4e-05	-3.24e-05	-0.00106031	0.00726938	0.00248888	-0.000387748	0.00215204	0.00210644	-0.0120874	0.0128255	-0.0059794	-0.011394	0.000104842	-0.00500702	0.00246381	30_39
meta_SRX1788852_38yr_female_alpha_Quake	154320	3041	12.3878	NA	NA	NA	Female	38	NA	NA	NA	meta	20-49	Adult	healthy	Drigo	Q2	Quake	29.5	overweight	0	0	11	8	11	Beta	8	8	0.00273769	0.0358747	0.0330826	0.00880497	-0.0013347	-0.00729373	-0.0021962	-0.031314	-0.0143168	0.0787829	0.0016318	-0.00342182	0.00201382	-0.000154248	-0.0041084	0.00702108	0.0185035	-0.000374623	0.00301464	0.00236887	30_39
meta_SRX1788857_38yr_female_beta_Quake	168193	3014	23.0746	NA	NA	NA	Female	38	NA	NA	NA	meta	20-49	Adult	healthy	Drigo	Q2	Quake	29.5	overweight	0	0	11	8	11	Beta	8	8	-0.000161482	0.0120976	0.00795483	-0.0028283	0.000191582	-6.36e-05	-0.000218543	-0.0030062	0.00876159	0.00222886	-0.000459946	0.00128184	0.00423595	-0.0143727	0.0201337	-0.00785533	-0.0178387	-0.000267772	-0.00364955	0.00150556	30_39
meta_SRX1788874_5yr_male_beta_Quake	889019	2138	19.7674	NA	NA	NA	Male	5	NA	NA	NA	meta	0-6	Young	healthy	Drigo	Q4	Quake	17.6	normal	0	0	0	2	0	Beta	2	2	-0.0023533	0.000988195	-0.00184071	-0.00370182	0.000489983	0.00108548	0.00107936	0.00448219	0.00570504	0.00159834	8.45e-05	-0.00778836	0.00305381	-0.00231243	0.00201255	0.00278263	0.00147118	0.000131054	-0.00561828	0.00207828	<10
meta_SRX1788882_5yr_male_alpha_Quake	441662	1168	25.7901	NA	NA	NA	Male	5	NA	NA	NA	meta	0-6	Young	healthy	Drigo	Q4	Quake	17.6	normal	0	0	11	8	11	Beta	8	8	0.0027335	0.0343447	0.0313	0.00755745	-0.00115805	-0.00520234	-0.0015803	-0.0229199	-0.0134556	0.0648749	0.00148321	-0.00254958	0.00201394	-0.00183095	0.00282277	0.00173259	0.00297537	-0.000837613	0.0060563	0.000754606	<10
meta_SRX1788887_5yr_male_beta_Quake	466651	2059	11.0582	NA	NA	NA	Male	5	NA	NA	NA	meta	0-6	Young	healthy	Drigo	Q4	Quake	17.6	normal	0	0	0	2	0	Beta	2	2	-0.00241913	0.000994822	-0.00262827	-0.00274731	0.000382006	0.00107429	0.000632189	0.0049328	0.00311083	0.000672863	0.000250262	-0.00485118	0.000841245	-0.00280315	0.00168124	0.000214335	0.00641592	-3.67e-06	0.0012119	0.00195947	<10
meta_SRX1788901_5yr_male_delta_Quake	989469	1561	11.2982	NA	NA	NA	Male	5	NA	NA	NA	meta	0-6	Young	healthy	Drigo	Q4	Quake	17.6	normal	0	0	0	1	0	Beta	1	1	-0.00157092	0.00113502	-0.00110043	0.00147134	0.00069454	0.00099498	0.00141394	0.00625218	0.00310701	0.000713161	-0.000854702	-0.0035422	0.00214974	-0.0041807	0.00376188	0.00241116	0.00545075	0.000323671	-0.00151764	0.00176459	<10
meta_SRX1788930_44yr_female_beta_Quake	1054486	4048	9.44103	NA	NA	NA	Female	44	NA	NA	NA	meta	20-49	Adult	healthy	Drigo	Q5	Quake	23.8	normal	0	0	0	6	0	Beta	6	6	-0.00330151	-0.00032959	-0.00497636	-0.000624616	0.000483259	-0.00184927	-0.00158852	-0.00424528	-0.00691533	-0.00230119	0.000367175	-0.00572571	0.00438119	0.00352094	0.000763695	-0.00629334	0.00183813	0.000527162	-0.000143688	0.00726803	40_49
meta_SRX1788932_5yr_male_beta_Quake	1341511	2223	13.9508	NA	NA	NA	Male	5	NA	NA	NA	meta	0-6	Young	healthy	Drigo	Q4	Quake	17.6	normal	0	0	0	1	0	Beta	1	1	-0.00266169	0.000520973	-0.00306578	-0.00199938	0.000353348	0.00158435	0.000609413	0.00303475	0.00402715	0.00135241	0.000193889	-0.00574336	0.00134797	-8.33e-05	-0.000163073	-0.000317176	0.00278693	0.000209909	-0.000116613	-0.00104551	<10
meta_SRX1788934_5yr_male_beta_Quake	1116172	2556	12.1792	NA	NA	NA	Male	5	NA	NA	NA	meta	0-6	Young	healthy	Drigo	Q4	Quake	17.6	normal	0	0	0	2	0	Beta	2	2	-0.00311897	-0.000353135	-0.00348327	-0.00213318	9.26e-05	-0.00017255	0.000799378	0.000637592	0.0020426	0.000891107	0.000427982	-0.0050834	-0.00207151	0.000531807	-0.00315247	-0.00883187	0.00287643	0.000350815	0.00582373	0.00570252	<10
meta_SRX1788941_5yr_male_beta_Quake	1584333	2554	12.3156	NA	NA	NA	Male	5	NA	NA	NA	meta	0-6	Young	healthy	Drigo	Q4	Quake	17.6	normal	0	0	0	1	0	Beta	1	1	-0.00275483	0.000645207	-0.00274658	-0.0030438	0.000281115	0.000395831	0.000792462	0.00339861	0.00318302	0.000817781	0.000252045	-0.0046691	-0.000622865	-0.00308515	-9.98e-05	-0.00459417	0.0048291	0.000277772	0.00190478	0.00600501	<10
meta_SRX1788948_5yr_male_beta_Quake	144191	1663	14.2425	NA	NA	NA	Male	5	NA	NA	NA	meta	0-6	Young	healthy	Drigo	Q4	Quake	17.6	normal	0	0	0	1	0	Beta	1	1	-0.00161417	0.00341815	-0.000525169	-0.00420588	0.000554766	0.00166664	0.00091056	0.0100047	0.0025787	-0.00101775	6.94e-05	-0.00322387	0.00232745	-0.0101837	0.00808728	0.0030719	0.0124663	-0.000568184	0.00234373	0.00680809	<10
meta_SRX1788953_44yr_female_beta_Quake	1385835	4050	14.5154	NA	NA	NA	Female	44	NA	NA	NA	meta	20-49	Adult	healthy	Drigo	Q5	Quake	23.8	normal	0	0	0	2	0	Beta	2	2	-0.00329696	-0.000573448	-0.00422402	-0.000767337	9.4e-05	-0.00076459	0.000223425	-0.000488974	-2.66e-05	0.0003379	0.000333262	-0.00466757	0.000425944	0.00139681	-0.00505272	-0.00814021	0.00242153	0.000507535	0.00813411	0.00168693	40_49
meta_SRX1788955_44yr_female_beta_Quake	1429013	3799	10.2749	NA	NA	NA	Female	44	NA	NA	NA	meta	20-49	Adult	healthy	Drigo	Q5	Quake	23.8	normal	0	0	0	2	0	Beta	2	2	-0.00340399	-0.000359736	-0.00449445	-0.00198717	0.000249592	-0.00057406	0.000167631	-0.000156003	0.000809337	0.000645077	0.000427003	-0.00781434	7.87e-05	0.00263329	-0.00428959	-0.00485355	0.00116457	0.000307145	0.00687995	0.00305642	40_49
meta_SRX1788959_44yr_female_beta_Quake	1019667	3900	8.32521	NA	NA	NA	Female	44	NA	NA	NA	meta	20-49	Adult	healthy	Drigo	Q5	Quake	23.8	normal	0	0	0	1	0	Beta	1	1	-0.00313956	-0.00079044	-0.00422224	0.000741858	5.24e-07	-0.000701813	0.000381711	-0.00185347	-0.00139463	-0.000153235	0.000520571	-0.00638097	-0.000968213	0.00400513	-0.00466294	-0.011636	0.00249368	0.000552408	0.0131793	0.00288604	40_49
meta_SRX1788968_44yr_female_alpha_Quake	715252	2307	0.245281	NA	NA	NA	Female	44	NA	NA	NA	meta	20-49	Adult	healthy	Drigo	Q5	Quake	23.8	normal	0	0	11	9	11	Beta	9	9	-0.000702645	0.00568476	0.00370723	0.000756043	0.000543319	0.0038411	0.00230622	0.0146098	-0.00604723	-0.000533793	-0.000729329	-0.00240368	0.00168038	-0.00259997	0.00378446	0.00482217	0.0121	0.00118031	-0.00487039	-0.0224705	40_49
meta_SRX1788969_5yr_male_beta_Quake	816835	2358	10.5481	NA	NA	NA	Male	5	NA	NA	NA	meta	0-6	Young	healthy	Drigo	Q4	Quake	17.6	normal	0	0	0	2	0	Beta	2	2	-0.00312202	-0.000368614	-0.00343676	-0.00172917	5.86e-05	0.000165518	0.000889607	0.000867822	0.00245654	0.00104054	0.000333688	-0.00588384	-0.000413412	0.00110649	-0.00276888	-0.00578674	0.00189148	0.000331574	0.00376788	0.00242652	<10
meta_SRX1788972_5yr_male_beta_Quake	1004442	1948	7.71908	NA	NA	NA	Male	5	NA	NA	NA	meta	0-6	Young	healthy	Drigo	Q4	Quake	17.6	normal	0	0	0	1	0	Beta	1	1	-0.00299824	0.000482123	-0.00312943	-0.00235791	0.000203113	-0.000109406	0.000694604	0.00185041	0.00257169	0.00062557	0.000360078	-0.00538717	-0.00158772	-0.00166508	-0.00047385	-0.00695223	0.00322985	0.000339138	0.00285774	0.0072718	<10
meta_SRX1789030_44yr_female_beta_Quake	813892	3948	9.43483	NA	NA	NA	Female	44	NA	NA	NA	meta	20-49	Adult	healthy	Drigo	Q5	Quake	23.8	normal	0	0	0	1	0	Beta	1	1	-0.00329644	-0.000286768	-0.00496881	-0.00173292	0.000522213	-0.00226497	-0.00195831	-0.00491264	-0.00852599	-0.00265779	9.28e-05	-0.00109161	0.00289646	0.0013625	0.000682862	-0.00536396	0.0021973	0.000620205	-0.00191498	0.00411642	40_49
meta_SRX1789042_44yr_female_beta_Quake	811131	3385	12.8545	NA	NA	NA	Female	44	NA	NA	NA	meta	20-49	Adult	healthy	Drigo	Q5	Quake	23.8	normal	0	0	0	1	0	Beta	1	1	-0.003162	-0.000626637	-0.00431009	-0.000618839	4.4e-05	-0.000246449	0.000477785	-0.00104236	0.000376718	0.000662214	0.000434704	-0.00626914	-0.00264895	0.00364077	-0.00708751	-0.0100911	0.00179782	0.000461425	0.0173358	-0.00147843	40_49
meta_SRX1789045_44yr_female_beta_Quake	948148	3546	11.3926	NA	NA	NA	Female	44	NA	NA	NA	meta	20-49	Adult	healthy	Drigo	Q5	Quake	23.8	normal	0	0	0	1	0	Beta	1	1	-0.00302078	-0.000439491	-0.0035081	-0.0028737	0.000123407	-0.00101275	0.000299453	-0.000813138	0.00039645	0.000571423	0.000315016	-0.00126167	-0.00704002	-0.00050268	-0.00246558	-0.010471	0.0027206	0.000715304	0.00358771	0.00709411	40_49
meta_SRX1789051_44yr_female_beta_Quake	508016	2132	7.00206	NA	NA	NA	Female	44	NA	NA	NA	meta	20-49	Adult	healthy	Drigo	Q5	Quake	23.8	normal	0	0	0	2	0	Beta	2	2	-0.00237603	0.00125696	-0.00248353	-0.0036147	0.000469994	0.000808884	0.000554746	0.00531604	0.00408062	0.0011281	-7e-05	-0.00148228	0.00336632	-0.00421409	-0.000132998	0.000693456	0.00553935	0.000295153	-0.00109779	-0.00179434	40_49
meta_SRX1789056_44yr_female_beta_Quake	343865	4446	9.60122	NA	NA	NA	Female	44	NA	NA	NA	meta	20-49	Adult	healthy	Drigo	Q5	Quake	23.8	normal	0	0	0	5	0	Beta	5	5	-0.00332296	-0.000397995	-0.00552571	0.000144587	0.000616649	-0.00296523	-0.00337975	-0.00871516	-0.0164186	-0.00579931	0.000197152	-0.00320137	0.0123061	0.00156273	0.00192244	-0.00780869	0.00325868	0.000866628	-0.00252898	0.00266731	40_49
meta_SRX1789074_44yr_female_beta_Quake	824672	3716	10.7205	NA	NA	NA	Female	44	NA	NA	NA	meta	20-49	Adult	healthy	Drigo	Q5	Quake	23.8	normal	0	0	0	1	0	Beta	1	1	-0.0034768	-0.000573381	-0.00466564	-0.00108852	0.00015221	-0.000810955	7.22e-05	-0.000977881	-0.000624396	0.000226149	0.000354165	-0.0062874	0.000365525	0.00200665	-0.00591425	-0.0069896	0.0015671	0.00044503	0.0100815	0.00110712	40_49
meta_SRX1789076_44yr_female_alpha_Quake	1559833	4105	0.258625	NA	NA	NA	Female	44	NA	NA	NA	meta	20-49	Adult	healthy	Drigo	Q5	Quake	23.8	normal	0	0	11	9	11	Beta	9	9	-0.00246699	-0.000707211	-0.00113996	0.00801796	-0.000891249	0.000932462	0.00203217	0.00430375	-0.00222958	-0.000320194	-0.000429762	-0.00165945	0.000840027	-0.000819434	0.00200641	-0.000503346	0.00667063	0.00109158	-0.00249896	-0.0114975	40_49
meta_SRX1789093_44yr_female_beta_Quake	788808	2853	9.80597	NA	NA	NA	Female	44	NA	NA	NA	meta	20-49	Adult	healthy	Drigo	Q5	Quake	23.8	normal	0	0	0	6	0	Beta	6	6	-0.00323919	-0.000660221	-0.00437688	2.52e-05	3.11e-05	-0.000595017	0.000352185	-0.000778262	8.65e-05	0.000496112	0.000401789	-0.00524004	-0.00132521	0.00245827	-0.00663976	-0.00965213	0.00221775	0.000480119	0.0142326	0.00016823	40_49
meta_SRX1789099_6yr_male_beta_Quake	827243	2573	10.886	NA	NA	NA	Male	6	NA	NA	NA	meta	0-6	Young	healthy	Drigo	Q6	Quake	na	na	0	0	0	1	0	Beta	1	1	-0.00288762	-0.000475108	-0.00362954	-0.00124358	0.00014228	0.000403329	0.00054353	0.000505807	0.00269759	0.00117252	0.000549733	-0.00844774	-2.6e-05	0.00580418	-0.000751209	-0.00374027	0.00109087	0.000111199	0.00340559	0.00301581	<10
meta_SRX1789100_6yr_male_beta_Quake	382337	1905	15.4307	NA	NA	NA	Male	6	NA	NA	NA	meta	0-6	Young	healthy	Drigo	Q6	Quake	na	na	0	0	0	2	0	Beta	2	2	-0.00278676	-0.000328217	-0.00334046	-0.00192941	0.000319464	0.000777279	0.00103187	0.00150706	0.00356573	0.00143956	0.000497742	-0.0101288	0.00166528	0.00548459	0.000144824	0.000590405	0.000627534	2.65e-06	1.32e-05	0.00127591	<10
meta_SRX1789106_6yr_male_beta_Quake	473766	1789	10.7893	NA	NA	NA	Male	6	NA	NA	NA	meta	0-6	Young	healthy	Drigo	Q6	Quake	na	na	0	0	0	0	0	Beta	0	0	-0.00274551	-0.000181661	-0.00327304	-0.00137274	0.000354463	0.00040646	0.000409487	0.00169146	0.00293568	0.0012413	0.000361479	-0.00697271	0.00189686	0.00360679	6.39e-05	0.000641097	0.00109127	-3.56e-05	-0.000621814	0.00115729	<10
meta_SRX1789110_6yr_male_beta_Quake	393473	2222	10.8882	NA	NA	NA	Male	6	NA	NA	NA	meta	0-6	Young	healthy	Drigo	Q6	Quake	na	na	0	0	0	11	0	Beta	11	11	-0.00287382	-0.00043016	-0.00394053	-0.000472839	0.000212365	0.00185995	0.000341429	0.000240011	0.00242344	0.00115076	0.000617618	-0.00859688	-0.00102613	0.0060275	-0.000452983	-0.00257983	0.0015426	0.000281731	0.00443	-0.00498502	<10
meta_SRX1789111_6yr_male_beta_Quake	541329	1966	15.722	NA	NA	NA	Male	6	NA	NA	NA	meta	0-6	Young	healthy	Drigo	Q6	Quake	na	na	0	0	0	2	0	Beta	2	2	-0.00279754	-9.47e-05	-0.00385256	-0.00103343	0.000380907	0.000765348	0.000377027	0.00145783	0.00346764	0.00126857	0.000717988	-0.0147252	0.00261426	0.00774465	0.000741242	0.00293495	-0.000476354	-0.000202154	0.000140511	0.00107714	<10
meta_SRX1789115_6yr_male_beta_Quake	349134	1868	11.7575	NA	NA	NA	Male	6	NA	NA	NA	meta	0-6	Young	healthy	Drigo	Q6	Quake	na	na	0	0	0	2	0	Beta	2	2	-0.00285591	-8.94e-05	-0.00371539	-0.00197101	0.000377393	0.000373081	0.00026789	0.00129366	0.0026754	0.00111362	0.000507755	-0.00913578	0.00150111	0.00473693	0.000168406	-0.000232615	0.00119706	5.91e-05	-1.12e-05	0.00268702	<10
meta_SRX1789124_6yr_male_beta_Quake	1060731	2242	10.9049	NA	NA	NA	Male	6	NA	NA	NA	meta	0-6	Young	healthy	Drigo	Q6	Quake	na	na	0	0	0	2	0	Beta	2	2	-0.00294881	-0.000261627	-0.00399531	-0.000760408	0.000320429	0.00149082	0.000664541	0.0014232	0.00381482	0.00150887	0.000722704	-0.0129997	0.00147309	0.00757539	0.000255287	0.000293954	0.000798517	2.87e-05	0.00189811	-0.00158491	<10
meta_SRX1789129_6yr_male_beta_Quake	365785	2040	11.7166	NA	NA	NA	Male	6	NA	NA	NA	meta	0-6	Young	healthy	Drigo	Q6	Quake	na	na	0	0	0	2	0	Beta	2	2	-0.00293463	-0.000568443	-0.00352305	-0.000986621	0.0001299	0.000739921	0.000727564	0.00114397	0.00321353	0.00131088	0.000823929	-0.0101496	0.000896872	0.00556653	-0.000491443	-0.00118768	0.000932729	0.000266051	0.00189546	0.00144021	<10
meta_SRX1789130_6yr_male_beta_Quake	713065	2262	15.649	NA	NA	NA	Male	6	NA	NA	NA	meta	0-6	Young	healthy	Drigo	Q6	Quake	na	na	0	0	0	0	0	Beta	0	0	-0.00280931	-0.00019001	-0.00364759	-0.00170679	0.000347981	0.00110499	0.000647276	0.0017327	0.00429487	0.00165912	0.000699002	-0.0125426	0.00169637	0.00684952	0.000169425	0.00110356	0.000325528	-6.85e-05	0.000726877	0.000731493	<10
meta_SRX1789133_6yr_male_beta_Quake	381336	2083	16.0568	NA	NA	NA	Male	6	NA	NA	NA	meta	0-6	Young	healthy	Drigo	Q6	Quake	na	na	0	0	0	2	0	Beta	2	2	-0.00281341	-0.000328501	-0.00355106	-0.00150777	0.000150981	0.000370968	0.000439978	0.00107026	0.00314445	0.00125202	0.000554577	-0.0105529	0.000468635	0.00539582	-0.00050366	-0.00142193	0.000546821	-6e-05	0.00174168	0.00430395	<10
meta_SRX1789135_6yr_male_beta_Quake	193296	1083	11.994	NA	NA	NA	Male	6	NA	NA	NA	meta	0-6	Young	healthy	Drigo	Q6	Quake	na	na	0	0	0	0	0	Beta	0	0	-0.00208312	0.0016623	-0.00205285	-0.00455661	0.00048615	0.000445772	0.000544477	0.00473191	0.00497996	0.00139423	2.8e-05	-0.00222725	0.00161778	-0.00432822	0.0021473	0.000869926	0.00295676	0.000313603	-0.00528207	0.00355881	<10
meta_SRX1789136_6yr_male_beta_Quake	454829	2103	11.5362	NA	NA	NA	Male	6	NA	NA	NA	meta	0-6	Young	healthy	Drigo	Q6	Quake	na	na	0	0	0	2	0	Beta	2	2	-0.00294446	-0.000361588	-0.00387383	-0.0011373	0.000259247	0.00122675	0.000600684	0.000918033	0.0032177	0.00135529	0.000670821	-0.0108207	0.000426129	0.00651608	-0.000473814	-0.00198965	0.00125116	0.000124546	0.0031901	-0.000587745	<10
meta_SRX1789155_6yr_male_beta_Quake	489549	2256	10.97	NA	NA	NA	Male	6	NA	NA	NA	meta	0-6	Young	healthy	Drigo	Q6	Quake	na	na	0	0	0	2	0	Beta	2	2	-0.0028869	-0.000392555	-0.00363439	-0.00125572	0.000137092	0.00191882	0.00170275	0.00101548	0.00405	0.00153147	0.000809506	-0.0140518	0.00140232	0.00830907	0.000276768	0.000336056	5.52e-05	-2.36e-05	0.00214379	-0.000832379	<10
meta_SRX1789165_6yr_male_beta_Quake	1010085	1289	14.6249	NA	NA	NA	Male	6	NA	NA	NA	meta	0-6	Young	healthy	Drigo	Q6	Quake	na	na	0	0	0	0	0	Beta	0	0	-0.00182646	0.0015337	-0.00196941	-0.00425045	0.000577261	0.00114323	0.000632945	0.0057343	0.00509397	0.00146431	6.98e-05	-0.00396058	0.00343099	-0.00315742	0.00266413	0.00467373	0.00379549	-8.25e-05	-0.00483367	-0.000382777	<10
meta_SRX1789166_6yr_male_beta_Quake	358615	2235	16.3338	NA	NA	NA	Male	6	NA	NA	NA	meta	0-6	Young	healthy	Drigo	Q6	Quake	na	na	0	0	0	2	0	Beta	2	2	-0.00273202	-0.000204773	-0.00340318	-0.00192233	0.00040173	0.00096289	0.000669721	0.00189555	0.00466911	0.00173137	0.000674308	-0.0132389	0.00180234	0.00682268	0.000162981	0.0018952	-0.000317983	-0.000277167	0.000209414	0.00191107	<10
meta_SRX1789169_6yr_male_beta_Quake	698872	2264	10.0753	NA	NA	NA	Male	6	NA	NA	NA	meta	0-6	Young	healthy	Drigo	Q6	Quake	na	na	0	0	0	2	0	Beta	2	2	-0.00286925	-0.000503771	-0.00366469	-0.000932823	0.000202896	0.00145961	0.000719727	0.00086021	0.00355307	0.00144035	0.000871943	-0.011817	0.000322451	0.00700999	-0.000808655	-0.00205221	0.000793421	0.000244412	0.00413032	-0.00113497	<10
meta_SRX1789174_6yr_male_beta_Quake	761626	2656	10.7772	NA	NA	NA	Male	6	NA	NA	NA	meta	0-6	Young	healthy	Drigo	Q6	Quake	na	na	0	0	0	1	0	Beta	1	1	-0.00288376	-0.000421767	-0.00401178	-0.000330802	0.000205706	0.00155643	0.000451423	-0.000270462	0.00186703	0.000919917	0.000607352	-0.00933004	-0.00177416	0.00619791	-0.000720868	-0.00476933	0.0016675	0.000329261	0.0056917	-0.00270813	<10
meta_SRX1789175_6yr_male_beta_Quake	973883	2246	16.7189	NA	NA	NA	Male	6	NA	NA	NA	meta	0-6	Young	healthy	Drigo	Q6	Quake	na	na	0	0	0	0	0	Beta	0	0	-0.00281518	-0.000501381	-0.00329093	-0.00144582	0.000232212	0.00053794	0.000561377	0.00171181	0.00389236	0.00154453	0.000739849	-0.00915376	0.000828185	0.0042462	-0.000947568	-0.000799146	0.000864454	7.44e-05	0.00134995	0.00263264	<10
meta_SRX1789177_6yr_male_beta_Quake	338226	1908	11.5834	NA	NA	NA	Male	6	NA	NA	NA	meta	0-6	Young	healthy	Drigo	Q6	Quake	na	na	0	0	0	2	0	Beta	2	2	-0.00297188	-0.000763814	-0.00336396	-0.000719834	0.000194513	0.0007399	0.000746651	0.0010555	0.00323016	0.00133747	0.000768453	-0.00936002	0.00047739	0.0050865	-0.000927463	-0.00226819	0.00106532	0.000143318	0.00238838	0.00204221	<10
meta_SRX1789184_6yr_male_beta_Quake	381770	2289	19.8075	NA	NA	NA	Male	6	NA	NA	NA	meta	0-6	Young	healthy	Drigo	Q6	Quake	na	na	0	0	0	1	0	Beta	1	1	-0.00276988	-0.000241443	-0.00364167	-0.00168105	0.000379961	0.00117864	0.00058828	0.00143895	0.00428488	0.00164651	0.000703869	-0.014097	0.00150368	0.00793055	-7.54e-05	0.00171556	-0.000461764	-0.000156881	0.00176695	-0.000152436	<10
meta_SRX1789185_6yr_male_beta_Quake	688627	2750	7.96045	NA	NA	NA	Male	6	NA	NA	NA	meta	0-6	Young	healthy	Drigo	Q6	Quake	na	na	0	0	0	1	0	Beta	1	1	-0.00302286	-0.000435911	-0.00398079	-0.00106274	0.000196928	0.0012638	0.000499859	-0.000170058	0.0019381	0.000925639	0.000582135	-0.00905875	-0.000854838	0.00578761	-0.000627764	-0.00437223	0.00138952	0.000249427	0.00397461	0.000283167	<10
meta_SRX1789186_6yr_male_beta_Quake	693594	2140	17.0849	NA	NA	NA	Male	6	NA	NA	NA	meta	0-6	Young	healthy	Drigo	Q6	Quake	na	na	0	0	0	2	0	Beta	2	2	-0.00275368	-0.000575293	-0.00316415	-0.00136301	6.23e-05	0.000132985	0.000274452	0.00151205	0.00293771	0.00119203	0.000613048	-0.0081032	0.000751055	0.00320127	-0.000878242	-0.0010209	0.00125005	-0.00029549	0.000901144	0.00382754	<10
meta_SRX1789189_6yr_male_beta_Quake	310014	2268	17.0664	NA	NA	NA	Male	6	NA	NA	NA	meta	0-6	Young	healthy	Drigo	Q6	Quake	na	na	0	0	0	1	0	Beta	1	1	-0.00275207	-0.000265675	-0.0032396	-0.00184851	0.000135638	0.00028779	0.000755658	0.000494191	0.00314411	0.00119077	0.000517434	-0.00777386	-0.000764777	0.00377592	-0.00180151	-0.00554595	0.000677516	0.000233033	0.00423667	0.003545	<10
meta_SRX1789192_6yr_male_beta_Quake	910873	1674	13.1269	NA	NA	NA	Male	6	NA	NA	NA	meta	0-6	Young	healthy	Drigo	Q6	Quake	na	na	0	0	0	2	0	Beta	2	2	-0.00239354	0.000255527	-0.0030547	-0.00214849	0.000399227	0.000542194	0.000487178	0.00332869	0.004456	0.00153429	0.000472024	-0.00863936	0.00203225	0.00153559	0.000541585	0.00287926	0.00153086	-0.000170724	-0.00227977	0.00236075	<10
meta_SRX1789195_6yr_male_beta_Quake	575648	2563	15.3303	NA	NA	NA	Male	6	NA	NA	NA	meta	0-6	Young	healthy	Drigo	Q6	Quake	na	na	0	0	0	2	0	Beta	2	2	-0.00303052	-0.000959134	-0.00399274	0.00301632	-8.34e-05	0.000842356	0.000713564	-0.000681501	0.00100457	0.000617193	0.000630413	-0.00624329	-0.000990668	0.00551928	-0.00292425	-0.00819409	0.00212116	0.000403218	0.0105411	-0.00245667	<10
meta_SRX1789200_6yr_male_beta_Quake	370278	1761	22.1325	NA	NA	NA	Male	6	NA	NA	NA	meta	0-6	Young	healthy	Drigo	Q6	Quake	na	na	0	0	0	2	0	Beta	2	2	-0.0025881	0.000506848	-0.00315288	-0.00334206	0.000547077	0.00103296	0.000629198	0.00337493	0.00588433	0.0019371	0.00056942	-0.0132544	0.0032327	0.00438089	0.00190528	0.00556934	-0.000535511	-0.000261094	-0.00459644	0.00324821	<10
meta_SRX1789205_6yr_male_beta_Quake	703148	2456	13.01	NA	NA	NA	Male	6	NA	NA	NA	meta	0-6	Young	healthy	Drigo	Q6	Quake	na	na	0	0	0	2	0	Beta	2	2	-0.00285289	-0.000224508	-0.00365048	-0.00161385	0.00023915	0.000483392	0.000433459	0.00121711	0.00294052	0.00134219	0.000326006	-0.00582825	0.000937494	0.00381537	-0.00184224	-0.00191761	0.00148265	0.000198299	0.0029434	-0.0018555	<10
meta_SRX1789206_6yr_male_beta_Quake	425247	2334	11.8522	NA	NA	NA	Male	6	NA	NA	NA	meta	0-6	Young	healthy	Drigo	Q6	Quake	na	na	0	0	0	1	0	Beta	1	1	-0.00297826	-0.000782683	-0.00370451	-0.0001998	4.66e-05	9.19e-05	0.000627896	-0.000168238	0.00160945	0.000848567	0.000635245	-0.0073804	-0.00147085	0.00456197	-0.00220837	-0.00676194	0.00169532	0.00017488	0.00638575	0.00394825	<10
meta_SRX1789216_6yr_male_beta_Quake	895541	2373	14.8017	NA	NA	NA	Male	6	NA	NA	NA	meta	0-6	Young	healthy	Drigo	Q6	Quake	na	na	0	0	0	2	0	Beta	2	2	-0.00297595	-0.000186674	-0.004047	-0.00166879	0.00035783	0.00129483	0.000736324	0.00102162	0.00418012	0.0015628	0.000840234	-0.0160553	0.00134717	0.00950164	0.000535152	0.000440367	-0.000528816	-2.74e-05	0.00216606	0.00126206	<10
meta_SRX1789217_6yr_male_beta_Quake	422489	3169	4.93168	NA	NA	NA	Male	6	NA	NA	NA	meta	0-6	Young	healthy	Drigo	Q6	Quake	na	na	0	0	0	1	0	Beta	1	1	-0.00309984	-0.000644331	-0.00360209	-0.00167573	-3.31e-06	-0.000315207	0.000390135	-0.00173532	-0.000802764	6.72e-05	0.000293542	-0.00222389	-0.00427271	0.00143165	-0.0018347	-0.0105673	0.0026208	0.000551564	0.00477823	0.0042271	<10
meta_SRX1789219_6yr_male_beta_Quake	400981	1823	13.9026	NA	NA	NA	Male	6	NA	NA	NA	meta	0-6	Young	healthy	Drigo	Q6	Quake	na	na	0	0	0	2	0	Beta	2	2	-0.00271694	-2.91e-06	-0.00329491	-0.00280652	0.000458728	0.000955705	0.000495265	0.0019065	0.00438011	0.00172796	0.000511404	-0.00876615	0.00147397	0.00522297	0.000601226	0.00149991	0.0003498	-0.000306318	-0.000796595	0.00079697	<10
meta_SRX1789223_6yr_male_beta_Quake	486745	1898	12.5657	NA	NA	NA	Male	6	NA	NA	NA	meta	0-6	Young	healthy	Drigo	Q6	Quake	na	na	0	0	0	0	0	Beta	0	0	-0.00266033	-4.41e-05	-0.00290076	-0.00338988	0.000512318	9.64e-05	0.000405512	0.00200854	0.00407893	0.00151904	0.000326839	-0.00716329	0.000346054	0.00125534	-0.000249136	0.000778764	1.25e-05	-0.000137447	-0.00241675	0.00629224	<10
meta_SRX1789229_6yr_male_beta_Quake	508732	2485	13.1982	NA	NA	NA	Male	6	NA	NA	NA	meta	0-6	Young	healthy	Drigo	Q6	Quake	na	na	0	0	0	2	0	Beta	2	2	-0.00294824	-0.000500922	-0.00392303	-0.000564252	0.000191542	0.000910061	0.000500561	0.000148543	0.00228801	0.00105917	0.000721613	-0.00993948	-0.000898776	0.00636142	-0.00125109	-0.00466114	0.00147197	0.000341815	0.00610791	-0.000132185	<10
meta_SRX1789237_6yr_male_beta_Quake	857846	2343	13.1461	NA	NA	NA	Male	6	NA	NA	NA	meta	0-6	Young	healthy	Drigo	Q6	Quake	na	na	0	0	0	2	0	Beta	2	2	-0.00280024	-0.000485986	-0.00343655	-0.000790094	0.000135661	0.000294341	0.000466618	0.00105966	0.00260611	0.00115074	0.000494581	-0.00672076	0.000388107	0.00338334	-0.00167139	-0.00286227	0.00159031	6.51e-05	0.00295839	0.00150623	<10
meta_SRX1789240_6yr_male_beta_Quake	405988	2611	6.46438	NA	NA	NA	Male	6	NA	NA	NA	meta	0-6	Young	healthy	Drigo	Q6	Quake	na	na	0	0	0	1	0	Beta	1	1	-0.00304341	-0.000607358	-0.0039824	0.000400512	0.00013428	0.0018546	0.000743609	-0.000548112	0.00124842	0.000697638	0.000530672	-0.00744938	-0.00103307	0.00531732	-0.000845465	-0.00530378	0.00205755	0.000318394	0.00510969	-0.00274149	<10
meta_SRX1789242_6yr_male_beta_Quake	586517	2138	13.1922	NA	NA	NA	Male	6	NA	NA	NA	meta	0-6	Young	healthy	Drigo	Q6	Quake	na	na	0	0	0	1	0	Beta	1	1	-0.00283357	-0.000189091	-0.00389416	-0.00124733	0.00033048	0.00217966	0.000639874	0.000950764	0.00388327	0.00151454	0.000746924	-0.0138318	0.000871767	0.00846118	0.000311046	-0.000143791	0.000460897	6.22e-05	0.00300884	-0.00316359	<10
meta_SRX1789245_6yr_male_beta_Quake	740551	2503	15.0042	NA	NA	NA	Male	6	NA	NA	NA	meta	0-6	Young	healthy	Drigo	Q6	Quake	na	na	0	0	0	1	0	Beta	1	1	-0.00289627	-0.000521664	-0.00383654	-0.000116896	0.000126805	0.00165331	0.000690578	-0.000186826	0.00199332	0.000942255	0.000602678	-0.00906691	-0.000821009	0.00619856	-0.00118836	-0.005222	0.00179365	0.000284635	0.00630249	-0.00335487	<10
meta_SRX1789249_6yr_male_beta_Quake	942364	2351	16.2491	NA	NA	NA	Male	6	NA	NA	NA	meta	0-6	Young	healthy	Drigo	Q6	Quake	na	na	0	0	0	1	0	Beta	1	1	-0.00288311	-0.000516783	-0.00365404	-0.000857127	0.000104092	0.000858757	0.000755834	0.0004632	0.00287295	0.00123972	0.000611382	-0.00924316	-0.000528735	0.00541235	-0.00165843	-0.00450406	0.0011886	0.00020253	0.00498926	0.000952984	<10
meta_SRX1789250_6yr_male_beta_Quake	714729	2394	15.8246	NA	NA	NA	Male	6	NA	NA	NA	meta	0-6	Young	healthy	Drigo	Q6	Quake	na	na	0	0	0	2	0	Beta	2	2	-0.00278475	-0.000198711	-0.00372014	-0.00151746	0.000336433	0.00148385	0.0005166	0.0011974	0.00354596	0.00146116	0.000635829	-0.0112298	0.000801543	0.00675262	-1.27e-05	4.73e-06	0.000840893	-2.73e-06	0.00216705	-0.00233206	<10
meta_SRX1789252_6yr_male_beta_Quake	250987	1169	24.9534	NA	NA	NA	Male	6	NA	NA	NA	meta	0-6	Young	healthy	Drigo	Q6	Quake	na	na	0	0	0	0	0	Beta	0	0	-0.00202113	0.00212368	-0.00198244	-0.00441769	0.000751766	0.00153306	0.000598041	0.00749202	0.00434854	0.000734804	0.000200331	-0.00872775	0.00403061	-0.00358367	0.00516621	0.0102355	0.00548672	-0.000651617	-0.00413646	0.000406792	<10
meta_SRX1789260_6yr_male_beta_Quake	540002	1964	11.3764	NA	NA	NA	Male	6	NA	NA	NA	meta	0-6	Young	healthy	Drigo	Q6	Quake	na	na	0	0	0	2	0	Beta	2	2	-0.00271556	-0.000187432	-0.00350388	-0.00175586	0.000274487	0.000804063	0.000528681	0.00157439	0.00374609	0.00143884	0.000638934	-0.0118392	0.000993227	0.0059729	4.61e-05	0.000368625	0.000496521	-5.63e-06	0.00101756	0.00182589	<10
meta_SRX1789265_6yr_male_beta_Quake	765255	2001	15.5493	NA	NA	NA	Male	6	NA	NA	NA	meta	0-6	Young	healthy	Drigo	Q6	Quake	na	na	0	0	0	0	0	Beta	0	0	-0.00275295	3.21e-07	-0.00327104	-0.00219022	0.000436042	0.00103892	0.000613303	0.00225877	0.00444991	0.00169253	0.000556002	-0.00953724	0.00154703	0.00412121	0.000569766	0.00122377	0.000740376	-0.000236353	-0.00122569	0.00159344	<10
meta_SRX1789270_6yr_male_beta_Quake	467269	1817	9.12407	NA	NA	NA	Male	6	NA	NA	NA	meta	0-6	Young	healthy	Drigo	Q6	Quake	na	na	0	0	0	2	0	Beta	2	2	-0.00286255	-9.46e-05	-0.00368725	-0.00138312	0.0003459	0.00191115	0.00062123	0.00140621	0.00340067	0.00138326	0.000574211	-0.0103353	0.000690821	0.00571377	0.000577879	-0.00093783	0.0017367	0.000189105	0.00133296	-0.00257955	<10
meta_SRX1789308_44yr_female_beta_Quake	705240	3853	11.7243	NA	NA	NA	Female	44	NA	NA	NA	meta	20-49	Adult	healthy	Drigo	Q5	Quake	23.8	normal	0	0	0	1	0	Beta	1	1	-0.00310206	-0.00127944	-0.00335471	0.000157194	-0.00046449	-0.00057955	0.00191537	-0.00106732	0.000463234	0.000553404	0.000595477	-0.00469677	-0.00248755	0.0025568	-0.00632345	-0.0122982	0.00233996	0.000433152	0.0143344	0.00292311	40_49
meta_SRX1789322_44yr_female_delta_Quake	646041	3933	5.1238	NA	NA	NA	Female	44	NA	NA	NA	meta	20-49	Adult	healthy	Drigo	Q5	Quake	23.8	normal	0	0	0	6	0	Beta	6	6	-0.0033607	-0.000776102	-0.00623068	0.0154484	-0.000105982	6.4e-05	-0.00171932	-0.00362084	-0.00678721	-0.00265228	0.000103279	-0.00151592	0.00394903	0.00321675	0.002927	-0.00702758	0.00356368	0.000995186	0.00132022	-0.00877349	40_49
meta_SRX1789346_44yr_female_beta_Quake	474632	3921	11.6661	NA	NA	NA	Female	44	NA	NA	NA	meta	20-49	Adult	healthy	Drigo	Q5	Quake	23.8	normal	0	0	0	1	0	Beta	1	1	-0.00354621	-0.000641928	-0.00475367	-0.00061118	0.000152648	-0.00110449	-0.000199782	-0.00164985	-0.00228406	-0.000418689	0.000311849	-0.00552119	0.0015574	0.00166223	-0.0045712	-0.00704422	0.00206012	0.00051097	0.00741915	0.00172666	40_49
meta_SRX1789376_44yr_female_beta_Quake	446218	4152	14.8336	NA	NA	NA	Female	44	NA	NA	NA	meta	20-49	Adult	healthy	Drigo	Q5	Quake	23.8	normal	0	0	0	1	0	Beta	1	1	-0.00315127	-0.000778898	-0.0040015	-0.000429637	-5.35e-05	-0.000535511	0.000869421	-0.000978365	0.000330639	0.000513151	0.000540626	-0.00662726	-0.00198223	0.00355164	-0.00559125	-0.0110328	0.00223496	0.000478021	0.0135005	0.00305757	40_49
meta_SRX1789387_44yr_female_beta_Quake	276422	2059	9.22381	NA	NA	NA	Female	44	NA	NA	NA	meta	20-49	Adult	healthy	Drigo	Q5	Quake	23.8	normal	0	0	0	2	0	Beta	2	2	-0.000536998	0.00630926	0.00194863	-0.00394669	0.000725449	0.0046888	0.001545	0.020563	-0.0029273	-0.00495688	3.02e-05	-0.000502469	0.00312078	-0.0159507	0.0198823	0.0106975	0.032313	-0.0023731	0.0168287	0.00779163	40_49
meta_SRX1789410_44yr_female_beta_Quake	499838	3822	7.24427	NA	NA	NA	Female	44	NA	NA	NA	meta	20-49	Adult	healthy	Drigo	Q5	Quake	23.8	normal	0	0	0	1	0	Beta	1	1	-0.00318353	-0.000505291	-0.00394273	-0.00228722	5.21e-05	-0.00107081	9.1e-05	-0.000460242	0.000750536	0.000763752	0.000126622	-0.00114022	-0.000373642	-0.000240157	-0.00662928	-0.00692505	0.00088712	0.000371143	0.00746847	0.00244946	40_49
meta_SRX1789416_44yr_female_beta_Quake	483285	4589	11.7959	NA	NA	NA	Female	44	NA	NA	NA	meta	20-49	Adult	healthy	Drigo	Q5	Quake	23.8	normal	0	0	0	1	0	Beta	1	1	-0.00324512	-0.000472693	-0.00466231	-0.000237235	0.000304199	-0.00109177	-0.000582944	-0.00218358	-0.00318614	-0.000801015	0.000400888	-0.00608915	0.000835792	0.00340485	-0.00217223	-0.00648981	0.00204429	0.000399448	0.00632977	0.00366722	40_49
meta_SRX1789417_44yr_female_beta_Quake	523545	3494	11.694	NA	NA	NA	Female	44	NA	NA	NA	meta	20-49	Adult	healthy	Drigo	Q5	Quake	23.8	normal	0	0	0	1	0	Beta	1	1	-0.00314002	-0.000544139	-0.0039232	-0.0020755	9.95e-05	-0.000961807	0.000161854	-0.000512768	0.00044584	0.000637609	0.00029243	-0.00271862	-0.00203212	-0.000139959	-0.00577358	-0.00776492	0.00166885	0.000536526	0.00750249	0.00304801	40_49
meta_SRX1789424_44yr_female_beta_Quake	442825	3975	12.1714	NA	NA	NA	Female	44	NA	NA	NA	meta	20-49	Adult	healthy	Drigo	Q5	Quake	23.8	normal	0	0	0	1	0	Beta	1	1	-0.00346276	-0.000723779	-0.00467722	-0.000294883	7.6e-05	-0.000801751	0.000178583	-0.00160681	-0.00136076	-2.94e-05	0.000421614	-0.00595777	-0.000458661	0.00293069	-0.00591024	-0.0106335	0.00263864	0.000601422	0.0132349	0.00102922	40_49
meta_SRX1789427_44yr_female_beta_Quake	302443	4232	11.6182	NA	NA	NA	Female	44	NA	NA	NA	meta	20-49	Adult	healthy	Drigo	Q5	Quake	23.8	normal	0	0	0	5	0	Beta	5	5	-0.00321173	-0.000196405	-0.00588597	-0.000588132	0.000969184	-0.00436525	-0.00546658	-0.0131709	-0.0259571	-0.00940738	7.82e-05	-0.00165703	0.0201412	-0.000812914	0.00488446	-0.00474634	0.00269065	0.000783982	-0.00970758	0.00351221	40_49
meta_SRX1789428_44yr_female_beta_Quake	289870	2772	4.99239	NA	NA	NA	Female	44	NA	NA	NA	meta	20-49	Adult	healthy	Drigo	Q5	Quake	23.8	normal	0	0	0	3	0	Beta	3	3	-0.00303428	-0.000117106	-0.00403602	-0.000745361	0.000234571	0.00035275	0.000237431	0.00135857	0.00170873	0.000924779	0.00024184	-0.00553527	0.00134326	0.00224528	-0.00291739	-0.00150778	0.00230647	0.00018845	0.00499515	-0.00464528	40_49
meta_SRX1789452_44yr_female_beta_Quake	578803	4173	8.79138	NA	NA	NA	Female	44	NA	NA	NA	meta	20-49	Adult	healthy	Drigo	Q5	Quake	23.8	normal	0	0	0	5	0	Beta	5	5	-0.00309451	-0.00026514	-0.00569475	0.000298884	0.000850182	-0.0035772	-0.00488715	-0.0122485	-0.0237011	-0.00861321	0.000160843	-0.00281547	0.0185636	0.00115707	0.00501361	-0.00855337	0.00430876	0.0011984	-0.00745422	0.0006214	40_49
meta_SRX1789464_5yr_male_beta_Quake	543819	2904	5.97324	NA	NA	NA	Male	5	NA	NA	NA	meta	0-6	Young	healthy	Drigo	Q4	Quake	17.6	normal	0	0	0	1	0	Beta	1	1	-0.00321924	-0.000832225	-0.00361095	-0.00153187	4.19e-05	-0.000667212	0.000919443	-0.00144139	-5.13e-05	0.00028971	0.000574536	-0.00362107	-0.00524135	0.00159703	-0.00326047	-0.0147197	0.00345643	0.00037146	0.00871334	0.00833543	<10
meta_SRX1789467_5yr_male_beta_Quake	1116736	2408	6.09148	NA	NA	NA	Male	5	NA	NA	NA	meta	0-6	Young	healthy	Drigo	Q4	Quake	17.6	normal	0	0	0	1	0	Beta	1	1	-0.00322647	-0.00015057	-0.00343459	-0.00258252	7.88e-05	-0.000139412	0.000966302	0.000825227	0.00217128	0.000751531	0.000457365	-0.00571955	-0.00261456	-0.000127183	-0.0020183	-0.0102136	0.00344929	0.000521617	0.0047225	0.00819071	<10
meta_SRX1789470_5yr_male_beta_Quake	977873	2887	7.53342	NA	NA	NA	Male	5	NA	NA	NA	meta	0-6	Young	healthy	Drigo	Q4	Quake	17.6	normal	0	0	0	1	0	Beta	1	1	-0.00267834	0.000388155	-0.00288376	-0.00393795	0.000209447	-0.000785838	0.000418307	0.00239764	0.00444679	0.00163886	-6.15e-05	0.00105722	0.00095153	-0.00896197	-0.0075111	-0.00717265	0.00162798	0.00132076	-0.00349406	-0.000142911	<10
meta_SRX1789471_5yr_male_beta_Quake	374180	4627	6.52325	NA	NA	NA	Male	5	NA	NA	NA	meta	0-6	Young	healthy	Drigo	Q4	Quake	17.6	normal	0	0	0	1	0	Beta	1	1	-0.00323484	-0.000416568	-0.00431298	-0.00224857	0.000227079	0.00106459	-3.51e-05	-0.00318776	-0.00222915	-8.28e-05	0.000171807	0.000416083	-0.0131467	0.00264536	0.00179468	-0.0108078	0.0037872	0.00106141	0.00191568	0.000765719	<10
meta_SRX1789478_5yr_male_beta_Quake	1156714	4722	8.00196	NA	NA	NA	Male	5	NA	NA	NA	meta	0-6	Young	healthy	Drigo	Q4	Quake	17.6	normal	0	0	0	1	0	Beta	1	1	-0.0033643	-0.0014351	-0.0034689	0.00076708	-0.000514747	-0.00028428	0.0015108	-0.00260057	-0.00180105	-0.000414293	0.000347705	-0.00279715	-0.0020943	0.00223325	-0.00324733	-0.0139889	0.00295457	0.000372664	0.00873089	0.00417958	<10
meta_SRX1789485_5yr_male_beta_Quake	485151	2934	8.64524	NA	NA	NA	Male	5	NA	NA	NA	meta	0-6	Young	healthy	Drigo	Q4	Quake	17.6	normal	0	0	0	1	0	Beta	1	1	-0.0029667	0.000642868	-0.00301891	-0.00353577	0.000297938	-3.29e-05	0.000645314	0.00302472	0.00185101	0.000291832	0.000363884	-0.00389941	-0.00247601	-0.00347286	0.000339757	-0.00703511	0.00641951	0.000287069	0.00307268	0.00887173	<10
meta_SRX1789491_5yr_male_beta_Quake	897785	2431	6.33202	NA	NA	NA	Male	5	NA	NA	NA	meta	0-6	Young	healthy	Drigo	Q4	Quake	17.6	normal	0	0	0	1	0	Beta	1	1	-0.00308119	0.000113639	-0.00336454	-0.00311503	0.000214291	-0.000167402	0.000650416	0.00136875	0.00240187	0.00079099	0.000428938	-0.0056327	-0.00213872	-0.00108074	-0.00165653	-0.00779894	0.00325235	0.00041146	0.00285282	0.00833235	<10
meta_SRX1789492_5yr_male_beta_Quake	455241	2731	12.1608	NA	NA	NA	Male	5	NA	NA	NA	meta	0-6	Young	healthy	Drigo	Q4	Quake	17.6	normal	0	0	0	1	0	Beta	1	1	-0.00282302	0.000316558	-0.00295033	-0.00355829	0.000195636	-0.000438116	0.000558756	0.00183714	0.00219536	0.000721823	0.000279944	-0.0017782	-0.00449509	-0.00361817	-0.00144773	-0.00844729	0.00441881	0.000590592	0.00270668	0.00863974	<10
meta_SRX1789494_5yr_male_beta_Quake	354096	4803	4.76479	NA	NA	NA	Male	5	NA	NA	NA	meta	0-6	Young	healthy	Drigo	Q4	Quake	17.6	normal	0	0	0	10	0	Beta	10	10	-0.00328295	-0.000454343	-0.00482148	0.000954789	0.000217007	0.0126346	0.000286254	-0.00546835	-0.00288921	-0.00057521	0.000296628	-0.00180881	-0.00569447	0.00450934	0.000163463	-0.0110857	0.00499686	0.00111874	0.0080751	-0.0166525	<10
meta_SRX1789495_5yr_male_beta_Quake	491232	2952	6.36256	NA	NA	NA	Male	5	NA	NA	NA	meta	0-6	Young	healthy	Drigo	Q4	Quake	17.6	normal	0	0	0	1	0	Beta	1	1	-0.00290909	-0.000445333	-0.00298599	-0.00279601	3.38e-05	-0.00067313	0.000654228	0.000238443	0.00210378	0.000874638	0.000465092	-0.003874	-0.00351043	-0.000225687	-0.00231296	-0.00869832	0.00176299	0.000393205	0.00279256	0.00914348	<10
meta_SRX1789499_5yr_male_beta_Quake	1120889	2968	12.7784	NA	NA	NA	Male	5	NA	NA	NA	meta	0-6	Young	healthy	Drigo	Q4	Quake	17.6	normal	0	0	0	1	0	Beta	1	1	-0.00295609	-0.000340678	-0.00305669	-0.00265121	0.000151134	-0.000551339	0.000725145	0.000536217	0.0025325	0.000922691	0.000540543	-0.00493303	-0.00347235	0.00016251	-0.00175658	-0.00940616	0.00211275	0.000214404	0.00318001	0.0106491	<10
meta_SRX1789502_5yr_male_beta_Quake	667467	2446	7.14913	NA	NA	NA	Male	5	NA	NA	NA	meta	0-6	Young	healthy	Drigo	Q4	Quake	17.6	normal	0	0	0	1	0	Beta	1	1	-0.00320311	-0.000126808	-0.00331244	-0.00311716	5.76e-05	-0.000290806	0.000884308	0.000706527	0.00247512	0.000942202	0.000347723	-0.00363699	-0.00345366	-0.00186167	-0.00278806	-0.010443	0.00292585	0.000712434	0.00288619	0.00730385	<10
meta_SRX1789507_5yr_male_beta_Quake	645878	2739	6.85943	NA	NA	NA	Male	5	NA	NA	NA	meta	0-6	Young	healthy	Drigo	Q4	Quake	17.6	normal	0	0	0	1	0	Beta	1	1	-0.0029548	-0.000401593	-0.00324684	-0.00254937	8.56e-05	-0.000593219	0.000638949	9.54e-05	0.00173265	0.000790409	0.000482523	-0.00427371	-0.00406211	6.52e-05	-0.00270582	-0.010245	0.00254455	0.000462568	0.00467056	0.00896571	<10
meta_SRX1789510_5yr_male_beta_Quake	550209	2478	7.48203	NA	NA	NA	Male	5	NA	NA	NA	meta	0-6	Young	healthy	Drigo	Q4	Quake	17.6	normal	0	0	0	1	0	Beta	1	1	-0.00290918	0.000244109	-0.00264321	-0.00324609	-7.52e-05	-0.000404263	0.00110744	0.000696308	0.00400427	0.00110897	0.000232245	-0.00314141	-0.00262597	-0.00270366	-0.00226093	-0.0103908	0.000678121	0.000872131	0.00173187	0.00760232	<10
meta_SRX1789513_5yr_male_beta_Quake	892211	2759	7.93895	NA	NA	NA	Male	5	NA	NA	NA	meta	0-6	Young	healthy	Drigo	Q4	Quake	17.6	normal	0	0	0	1	0	Beta	1	1	-0.00316731	-0.000460352	-0.00307337	-0.00237339	-0.000152073	-0.000150489	0.0017682	0.000275025	0.00281478	0.000988404	0.00044281	-0.00572332	-0.00231208	0.000181054	-0.00257489	-0.00972696	0.00158701	0.000645707	0.00327306	0.00710045	<10
meta_SRX1789515_5yr_male_beta_Quake	288688	2603	1.58735	NA	NA	NA	Male	5	NA	NA	NA	meta	0-6	Young	healthy	Drigo	Q4	Quake	17.6	normal	0	0	0	1	0	Beta	1	1	-0.00200507	0.00316699	-0.000687074	-0.00262287	0.000337618	-3.04e-05	0.000375785	0.00173695	0.00452026	0.000240591	-7.71e-07	-0.00390304	0.00160349	-0.00590797	0.00507214	-0.00431415	-0.00224607	0.000285938	-0.0021891	0.00385541	<10
meta_SRX1789518_5yr_male_beta_Quake	506080	3622	9.33937	NA	NA	NA	Male	5	NA	NA	NA	meta	0-6	Young	healthy	Drigo	Q4	Quake	17.6	normal	0	0	0	1	0	Beta	1	1	-0.00324448	-0.000647143	-0.00356435	-0.00190251	-9.48e-05	-0.000336262	0.00105031	-0.000654174	0.0015969	0.000855667	0.000381687	-0.00341448	-0.00463086	0.000292875	-0.00490304	-0.0143648	0.00281587	0.000789984	0.00910388	0.00677007	<10
meta_SRX1789523_5yr_male_beta_Quake	669152	2796	13.9461	NA	NA	NA	Male	5	NA	NA	NA	meta	0-6	Young	healthy	Drigo	Q4	Quake	17.6	normal	0	0	0	1	0	Beta	1	1	-0.00288708	6.21e-05	-0.00319608	-0.00298318	0.000253473	-0.000292384	0.000594956	0.00119649	0.00266603	0.000852455	0.00047298	-0.00652282	-0.00155219	3.54e-05	-0.00120355	-0.00698663	0.00229252	0.000339895	0.00162728	0.00917386	<10
meta_SRX1789527_5yr_male_beta_Quake	404269	2653	20.9121	NA	NA	NA	Male	5	NA	NA	NA	meta	0-6	Young	healthy	Drigo	Q4	Quake	17.6	normal	0	0	0	2	0	Beta	2	2	-0.00262958	0.000637668	-0.0025025	-0.00360484	0.000269958	0.000102475	0.000703843	0.00320788	0.00348535	0.000903083	0.000273084	-0.00385526	-0.000964117	-0.00379357	-0.000180338	-0.00464657	0.00400376	0.000336337	6.69e-05	0.00726807	<10
meta_SRX1789528_5yr_male_beta_Quake	959452	2997	13.1391	NA	NA	NA	Male	5	NA	NA	NA	meta	0-6	Young	healthy	Drigo	Q4	Quake	17.6	normal	0	0	0	1	0	Beta	1	1	-0.0029989	-0.000293708	-0.00330163	-0.0022449	-1.25e-05	8.88e-06	0.000869503	0.000742199	0.00318255	0.00114963	0.000520028	-0.00830191	-0.00100984	0.00222089	-0.00220952	-0.00657304	0.000988471	0.000404978	0.0034561	0.00630093	<10
meta_SRX1789530_5yr_male_beta_Quake	870075	2900	7.32942	NA	NA	NA	Male	5	NA	NA	NA	meta	0-6	Young	healthy	Drigo	Q4	Quake	17.6	normal	0	0	0	1	0	Beta	1	1	-0.00315551	-4.87e-05	-0.0033791	-0.00282193	6.57e-05	0.00199082	0.000830042	-7.83e-05	0.00215563	0.000893276	0.00026789	-0.00276889	-0.00359688	-0.00138569	-0.00241983	-0.0101813	0.00277409	0.000822726	0.00261636	0.00570273	<10
meta_SRX1789533_5yr_male_beta_Quake	338368	2697	6.34359	NA	NA	NA	Male	5	NA	NA	NA	meta	0-6	Young	healthy	Drigo	Q4	Quake	17.6	normal	0	0	0	1	0	Beta	1	1	-0.00272257	-0.000899346	-0.00245977	-0.00198893	-0.000108443	-0.000585682	0.000967389	0.000284812	0.00169261	0.000790723	0.00085929	-0.00275533	-0.00301204	-0.000464771	-0.00289346	-0.00853914	0.00234449	0.000641977	0.00374559	0.00741479	<10
meta_SRX1789537_5yr_male_beta_Quake	923935	2637	7.53897	NA	NA	NA	Male	5	NA	NA	NA	meta	0-6	Young	healthy	Drigo	Q4	Quake	17.6	normal	0	0	0	1	0	Beta	1	1	-0.00314075	-0.000427002	-0.00329011	-0.00176763	-0.000161293	-0.000556336	0.00120825	-0.000208957	0.00131111	0.000547323	0.000296022	-0.00316423	-0.000979322	-0.00145397	-0.00332628	-0.0096294	0.00194854	0.000770358	0.00210488	0.00521279	<10
meta_SRX1789544_5yr_male_beta_Quake	730538	2499	10.0615	NA	NA	NA	Male	5	NA	NA	NA	meta	0-6	Young	healthy	Drigo	Q4	Quake	17.6	normal	0	0	0	1	0	Beta	1	1	-0.00221071	0.00215735	-0.00163567	-0.00456789	0.000500645	0.00123521	0.000765108	0.00629853	0.00472103	0.000774769	-1.78e-05	-0.00287805	0.00245782	-0.00877168	0.00184419	-7.91e-05	0.00567946	0.000333622	-0.0034809	0.00298829	<10
meta_SRX1789557_5yr_male_beta_Quake	716361	2909	4.9184	NA	NA	NA	Male	5	NA	NA	NA	meta	0-6	Young	healthy	Drigo	Q4	Quake	17.6	normal	0	0	0	2	0	Beta	2	2	-0.00277529	-0.000386437	-0.00313511	-0.00226726	7.69e-05	0.000192237	0.000796366	0.000618631	0.00308406	0.00124098	0.000480294	-0.00789853	-0.000966872	0.00279678	-0.00231036	-0.00411435	0.000283337	0.000151163	0.00289648	0.00375308	<10
meta_SRX1789562_5yr_male_beta_Quake	416416	1626	18.7955	NA	NA	NA	Male	5	NA	NA	NA	meta	0-6	Young	healthy	Drigo	Q4	Quake	17.6	normal	0	0	11	2	11	Beta	2	2	-0.00042325	0.0092767	0.0048487	-0.0041055	0.000488917	0.00126724	0.000544006	0.00780806	0.00588638	-0.00438292	-0.00038703	0.000808067	0.00464856	-0.0147569	0.0199926	-0.00200103	0.00318036	-0.00066439	0.00103951	0.00613686	<10
meta_SRX1789600_5yr_male_beta_Quake	176024	3367	7.07515	NA	NA	NA	Male	5	NA	NA	NA	meta	0-6	Young	healthy	Drigo	Q4	Quake	17.6	normal	0	0	0	1	0	Beta	1	1	-0.00279841	-0.000320357	-0.00270046	-0.00260837	-0.000118898	-8.77e-05	0.000878569	0.000770957	0.00181043	0.000733812	0.000273083	-0.00259043	-0.00363979	-0.0012131	-0.00157636	-0.00847591	0.00328823	0.00055908	0.00310784	0.00690966	<10
meta_SRX1789664_1yr_male_beta_Quake	504291	1894	14.762	NA	NA	NA	Male	1	NA	NA	NA	meta	0-6	Young	healthy	Drigo	Q3	Quake	na		0	0	0	0	0	Beta	0	0	-0.00222589	0.0016579	-0.00137777	-0.00435404	0.000695284	0.000425921	0.00082128	0.00601253	0.00648791	0.00164449	-0.000338018	-0.000448636	0.00481396	-0.0109049	-0.000481276	-0.00170053	0.00385056	0.000974642	-0.0100325	-0.00109236	<10
meta_SRX1789672_1yr_male_beta_Quake	432969	1623	15.3094	NA	NA	NA	Male	1	NA	NA	NA	meta	0-6	Young	healthy	Drigo	Q3	Quake	na		0	0	0	0	0	Beta	0	0	-0.00174625	0.000216427	-0.00311918	-0.00250602	0.000362783	-0.000449959	-7.2e-05	0.00243365	0.00182111	0.000883724	8.04e-05	-0.000742533	-0.000568287	-0.00324502	-0.000423678	0.00243268	0.00231243	-0.00012463	-0.00209674	0.00188311	<10
meta_SRX1789685_1yr_male_beta_Quake	516333	1607	14.6729	NA	NA	NA	Male	1	NA	NA	NA	meta	0-6	Young	healthy	Drigo	Q3	Quake	na		0	0	0	0	0	Beta	0	0	-0.00210867	0.00209333	-0.00110779	-0.00500638	0.000800695	0.00035503	0.000730094	0.00598319	0.00704648	0.00200916	-0.000591331	-0.000179477	0.00550963	-0.0111286	-0.000332256	-0.000785181	0.00253986	0.00125446	-0.0117884	-0.00157263	<10
meta_SRX1789686_1yr_male_beta_Quake	623557	1623	13.4386	NA	NA	NA	Male	1	NA	NA	NA	meta	0-6	Young	healthy	Drigo	Q3	Quake	na		0	0	0	2	0	Beta	2	2	-0.00214395	0.00142944	-0.00181374	-0.00403755	0.000520192	0.00105361	0.000750942	0.00609729	0.00525138	0.00114638	0.000529823	-0.00680268	0.00308886	-0.00369897	0.00353567	0.00347596	0.00438205	0.00025651	-0.00484116	0.00360298	<10
meta_SRX1789690_1yr_male_beta_Quake	529152	1793	13.9355	NA	NA	NA	Male	1	NA	NA	NA	meta	0-6	Young	healthy	Drigo	Q3	Quake	na		0	0	0	0	0	Beta	0	0	-0.0023815	0.0012117	-0.00153722	-0.00414651	0.000627261	0.000471411	0.000773447	0.00445524	0.00685867	0.00214167	-0.000286966	-0.000610219	0.00483552	-0.00951785	-0.0025341	-0.0023696	0.00117918	0.000956475	-0.0100014	-0.00311712	<10
meta_SRX1789694_1yr_male_beta_Quake	642142	1460	10.3648	NA	NA	NA	Male	1	NA	NA	NA	meta	0-6	Young	healthy	Drigo	Q3	Quake	na		0	0	0	2	0	Beta	2	2	-0.00203674	0.00264548	0.000369522	-0.00407583	0.000780682	0.00119182	0.00105086	0.00418537	0.00676962	0.00209063	-0.000670804	-0.000564707	0.00485926	-0.0102549	0.00228053	-0.00167794	-0.000694631	0.000807436	-0.00992497	-0.00192395	<10
meta_SRX1789698_1yr_male_beta_Quake	539296	1852	12.557	NA	NA	NA	Male	1	NA	NA	NA	meta	0-6	Young	healthy	Drigo	Q3	Quake	na		0	0	0	0	0	Beta	0	0	-0.00228491	0.00128223	-0.000753867	-0.00445127	0.000687119	0.000686289	0.000896844	0.00491313	0.00647364	0.0019432	-0.000380927	-0.000469743	0.00458552	-0.00970171	-0.000403813	-0.00125771	0.00177659	0.000659568	-0.00988647	-0.0019375	<10
meta_SRX1789701_1yr_male_beta_Quake	519513	1969	15.0412	NA	NA	NA	Male	1	NA	NA	NA	meta	0-6	Young	healthy	Drigo	Q3	Quake	na		0	0	0	0	0	Beta	0	0	-0.00210094	0.00143152	-0.00130671	-0.00384513	0.000774725	0.00104072	0.000799123	0.00617022	0.00547878	0.00156162	-5.35e-05	-0.00223078	0.0042937	-0.00665227	0.00188962	0.00254388	0.00438463	6.99e-05	-0.00673001	-0.0012603	<10
meta_SRX1789704_1yr_male_beta_Quake	543069	2011	9.78049	NA	NA	NA	Male	1	NA	NA	NA	meta	0-6	Young	healthy	Drigo	Q3	Quake	na		0	0	0	1	0	Beta	1	1	-0.00279375	-0.000733705	-0.00227499	-0.00219293	-0.000227414	-0.000328486	0.00121119	0.000902563	0.00305713	0.00109377	0.000676744	-0.00307362	-0.00237328	-0.000310384	-0.00163606	-0.00800426	0.00184767	0.00070015	0.00213279	0.00926064	<10
meta_SRX1789710_1yr_male_beta_Quake	782525	1489	20.3138	NA	NA	NA	Male	1	NA	NA	NA	meta	0-6	Young	healthy	Drigo	Q3	Quake	na		0	0	0	0	0	Beta	0	0	-0.00213491	0.00114327	-0.00213127	-0.00402924	0.000574658	1.64e-05	0.000399428	0.00463904	0.00511075	0.00170972	-0.000177383	0.000221478	0.00379543	-0.00638804	-0.000797183	0.000965216	0.0026848	0.000403306	-0.00699529	3.96e-05	<10
meta_SRX1789714_1yr_male_beta_Quake	517057	1508	13.496	NA	NA	NA	Male	1	NA	NA	NA	meta	0-6	Young	healthy	Drigo	Q3	Quake	na		0	0	0	0	0	Beta	0	0	-0.00233876	0.00113549	-0.00167148	-0.00200857	0.000415637	0.00063478	0.000808008	0.00380014	0.00590943	0.00197139	-0.000329832	-0.000586294	0.00395682	-0.0054786	-0.000371164	-0.000946073	0.000709738	0.000625367	-0.00645951	-0.000334798	<10
meta_SRX1789715_1yr_male_beta_Quake	411814	1605	14.6142	NA	NA	NA	Male	1	NA	NA	NA	meta	0-6	Young	healthy	Drigo	Q3	Quake	na		0	0	0	0	0	Beta	0	0	-0.00157628	0.00201024	-0.00113095	-0.00438705	0.000612112	0.000732608	0.000671562	0.00679479	0.00545519	0.00110299	-0.000111552	-6.35e-05	0.00456219	-0.0105243	0.00137555	0.000465058	0.00543334	0.000524795	-0.00750431	-0.000441509	<10
meta_SRX1789726_1yr_male_beta_Quake	647338	1892	14.5681	NA	NA	NA	Male	1	NA	NA	NA	meta	0-6	Young	healthy	Drigo	Q3	Quake	na		0	0	0	0	0	Beta	0	0	-0.00272977	0.000557099	-0.00299052	-0.0033924	0.000340328	-0.000309435	0.000533004	0.00251189	0.0052837	0.00159645	0.000270222	-0.00546175	0.00109298	-0.0027658	-0.00154817	-0.00279835	-0.000133158	0.000476211	-0.00413672	0.00713933	<10
meta_SRX1789727_1yr_male_beta_Quake	733071	1694	11.2628	NA	NA	NA	Male	1	NA	NA	NA	meta	0-6	Young	healthy	Drigo	Q3	Quake	na		0	0	0	2	0	Beta	2	2	-0.00288502	6.86e-05	-0.00347913	0.00248878	8.78e-05	-0.000141383	0.000609057	0.00242398	0.00449968	0.00136706	0.000260503	-0.00605307	0.00141336	0.000210625	-0.000610452	-0.00143144	6.01e-05	0.0002099	-0.00180994	0.00459233	<10
meta_SRX1789745_1yr_male_beta_Quake	511989	2032	11.0669	NA	NA	NA	Male	1	NA	NA	NA	meta	0-6	Young	healthy	Drigo	Q3	Quake	na		0	0	0	1	0	Beta	1	1	-0.00297138	-0.000752325	-0.00282966	-0.000167557	-0.000380974	-0.000648161	0.000669986	0.00122717	0.00376327	0.00151963	-2.85e-05	0.00101103	0.0010534	0.000492247	-0.00301893	-0.00591489	0.000887189	0.00036206	0.000640407	0.00374817	<10
meta_SRX1789746_1yr_male_alpha_Quake	397168	1456	16.6078	NA	NA	NA	Male	1	NA	NA	NA	meta	0-6	Young	healthy	Drigo	Q3	Quake	na		0	0	11	8	11	Beta	8	8	0.00176652	0.0199954	0.0198555	0.00284051	0.00159208	-0.00102281	0.000677014	-0.00222266	-0.00801688	0.024258	-0.00235743	-0.000657102	0.000701431	-0.0015003	-0.000164089	0.000373877	0.000944326	0.00164881	-0.00377548	-0.00271262	<10
meta_SRX1789758_1yr_male_beta_Quake	304096	2151	14.3556	NA	NA	NA	Male	1	NA	NA	NA	meta	0-6	Young	healthy	Drigo	Q3	Quake	na		0	0	0	2	0	Beta	2	2	-0.00258261	0.000505294	-0.00304372	-0.00321535	0.0004409	0.000374832	0.000576594	0.00289839	0.00543615	0.00154674	0.000597984	-0.0123626	0.00181625	0.00284605	0.00183557	0.001779	-0.000447473	1.14e-05	-0.0045077	0.00988412	<10
meta_SRX1789764_1yr_male_beta_Quake	360254	1494	25.8123	NA	NA	NA	Male	1	NA	NA	NA	meta	0-6	Young	healthy	Drigo	Q3	Quake	na		0	0	0	0	0	Beta	0	0	-0.00125609	0.00244541	-0.000590668	-0.00434286	0.000954271	0.00149892	0.000726856	0.00821812	0.00408975	0.000415115	-0.000181536	-0.00286495	0.0040954	-0.00813829	0.00529746	0.00550267	0.00739232	-0.000358142	-0.00411311	0.000763447	<10
meta_SRX1789770_1yr_male_beta_Quake	562625	1718	13.1893	NA	NA	NA	Male	1	NA	NA	NA	meta	0-6	Young	healthy	Drigo	Q3	Quake	na		0	0	0	0	0	Beta	0	0	-0.00193476	0.000466461	-0.00256089	-0.00289875	0.000332947	0.000234693	0.000526405	0.00388355	0.00422598	0.00148719	0.000278994	-0.00320382	0.00112415	-0.00297359	-0.000175832	0.00107977	0.00287282	0.000177835	-0.00254096	0.00248778	<10
meta_SRX1789775_1yr_male_beta_Quake	515642	1759	14.4324	NA	NA	NA	Male	1	NA	NA	NA	meta	0-6	Young	healthy	Drigo	Q3	Quake	na		0	0	0	3	0	Beta	3	3	-0.00215034	0.000964503	-0.00197253	-0.00401154	0.000443954	0.000493386	0.000542124	0.00441963	0.00477744	0.00160544	0.000344494	-0.0022397	0.00179416	-0.0031084	0.00169151	0.00263892	0.0027	0.000330593	-0.00447392	0.00172824	<10
meta_SRX1789782_1yr_male_beta_Quake	176932	1589	7.69419	NA	NA	NA	Male	1	NA	NA	NA	meta	0-6	Young	healthy	Drigo	Q3	Quake	na		0	0	0	9	0	Beta	9	9	-0.00202521	0.00257751	-0.00128686	-0.0035012	0.000594153	0.00122154	0.000859778	0.00697634	0.00522108	0.000599353	3.2e-05	-0.00618404	0.00393516	-0.00692958	0.00517642	0.00265202	0.00496494	4.09e-05	-0.00463547	0.00306094	<10
meta_SRX1789802_1yr_male_beta_Quake	517726	1859	16.3528	NA	NA	NA	Male	1	NA	NA	NA	meta	0-6	Young	healthy	Drigo	Q3	Quake	na		0	0	0	2	0	Beta	2	2	-0.00231921	0.000282856	-0.00236141	-0.00314298	0.000337911	-0.000104488	0.000421128	0.00301628	0.00397885	0.00131669	0.000370095	-0.00323026	0.00075408	-0.00309546	-0.000799941	-0.000445366	0.00175871	7.9e-06	-0.0025352	0.00472282	<10
meta_SRX1789803_1yr_male_beta_Quake	515872	1591	14.477	NA	NA	NA	Male	1	NA	NA	NA	meta	0-6	Young	healthy	Drigo	Q3	Quake	na		0	0	0	0	0	Beta	0	0	-0.00194693	-0.000251625	-0.000844717	-0.00333419	0.0012429	0.000196568	0.000384425	0.00397835	0.00428848	0.00145015	0.000345373	0.000404707	0.00273218	-0.00534668	-0.000119529	0.000100436	0.00296924	-0.0011937	-0.00562375	0.000195726	<10
meta_SRX1789849_54yr_male_beta_Quake	387705	2386	14.5403	NA	NA	NA	Male	54	NA	NA	NA	meta	50-76	Old Adult	healthy	Drigo	Q7	Quake	27.29	overweight	0	0	0	0	0	Beta	0	0	-0.0027254	9.01e-05	-0.00337732	-0.00281787	0.000398303	-0.000889221	-0.000297896	0.000733113	0.000866843	0.000577996	1.14e-06	-0.00172848	0.00139733	-0.00107392	-0.000462644	-0.000580621	0.00121335	0.000334268	-0.0044944	0.00433096	50_59
meta_SRX1789860_54yr_male_beta_Quake	576904	2540	16.4602	NA	NA	NA	Male	54	NA	NA	NA	meta	50-76	Old Adult	healthy	Drigo	Q7	Quake	27.29	overweight	0	0	0	2	0	Beta	2	2	-0.00261098	-2.24e-05	-0.00300447	-0.0021285	0.00019932	0.00105451	0.00047969	0.00138957	0.00385098	0.00147897	0.000276023	-0.00450532	0.00047898	-0.000399384	-0.00254792	-0.00323489	0.000871411	0.000555002	-0.00125631	4.98e-05	50_59
meta_SRX1789870_54yr_male_beta_Quake	592277	2256	26.2467	NA	NA	NA	Male	54	NA	NA	NA	meta	50-76	Old Adult	healthy	Drigo	Q7	Quake	27.29	overweight	0	0	11	0	11	Beta	0	0	-0.00112492	0.00769405	0.00340226	-0.00408153	0.000364636	-0.00082706	-0.000162526	-0.000810187	0.00800067	-0.000691589	-0.000459689	0.00120128	0.00129827	-0.0110905	0.0148827	-0.00742217	-0.0104536	0.000409643	-0.007405	0.00410951	50_59
meta_SRX1789873_54yr_male_beta_Quake	409748	3472	12.112	NA	NA	NA	Male	54	NA	NA	NA	meta	50-76	Old Adult	healthy	Drigo	Q7	Quake	27.29	overweight	0	0	0	1	0	Beta	1	1	-0.00242009	-0.000565127	-0.00353152	-0.00227326	0.000102979	-0.000826638	0.000218192	-0.000443623	0.000992634	0.000716539	0.000433544	-0.00212808	-0.00614496	0.00050605	-0.000890419	-0.010699	0.00314791	0.000800986	0.00225654	0.0127119	50_59
meta_SRX1789883_54yr_male_beta_Quake	445159	2144	14.7341	NA	NA	NA	Male	54	NA	NA	NA	meta	50-76	Old Adult	healthy	Drigo	Q7	Quake	27.29	overweight	0	0	0	0	0	Beta	0	0	-0.00254977	-7.55e-05	-0.00284448	-0.00271622	0.000241593	-0.00046675	0.00019878	0.00150155	0.00263725	0.00112377	0.000218142	-0.00192762	-0.00044741	-0.00113168	-0.000846983	-0.00243395	0.00163418	0.000334252	-0.00246397	0.00538834	50_59
meta_SRX1789914_54yr_male_beta_Quake	255092	914	4.9695	NA	NA	NA	Male	54	NA	NA	NA	meta	50-76	Old Adult	healthy	Drigo	Q7	Quake	27.29	overweight	0	0	11	9	11	Beta	9	9	0.00290595	0.0315562	0.0283135	0.00570965	-0.000860981	-0.00178601	-0.000360427	-0.00566593	-0.0127188	0.0330901	0.00116881	-0.000996329	8.91e-05	0.00100433	0.00306424	-0.00350316	-0.0113873	-0.000747537	0.00579914	-0.000193521	50_59
meta_SRX1789929_54yr_male_alpha_Quake	488860	1288	18.1233	NA	NA	NA	Male	54	NA	NA	NA	meta	50-76	Old Adult	healthy	Drigo	Q7	Quake	27.29	overweight	0	0	11	8	11	Beta	8	8	0.00273471	0.0326243	0.0296361	0.00670678	-0.000976066	-0.00518095	-0.00146263	-0.0202828	-0.00801906	0.0438349	0.000825381	-0.00192539	0.000486492	0.00133118	-0.00497098	0.00371418	0.00971913	0.000244306	-0.00172437	0.000513428	50_59
meta_SRX1789939_54yr_male_beta_Quake	196459	244	8.98881	NA	NA	NA	Male	54	NA	NA	NA	meta	50-76	Old Adult	healthy	Drigo	Q7	Quake	27.29	overweight	0	0	11	9	11	Beta	9	9	0.00511915	0.015997	0.0125186	-0.00132081	0.000399373	0.00701012	0.00265121	0.0330919	-0.0131078	-0.0103111	0.000445534	0.001177	0.00166254	-0.00936116	0.0178205	0.00595545	0.0221962	-0.00221981	0.016552	0.00809652	50_59
meta_SRX1789949_54yr_male_beta_Quake	358027	1253	25.635	NA	NA	NA	Male	54	NA	NA	NA	meta	50-76	Old Adult	healthy	Drigo	Q7	Quake	27.29	overweight	0	0	11	8	11	Beta	8	8	0.00284938	0.0319739	0.0286551	0.00583745	-0.000931425	-0.00318036	-0.000977919	-0.0133529	-0.00879076	0.0377345	0.00101395	-0.00130232	0.00141296	-0.00279597	0.00870649	-0.00357696	-0.0124176	-0.001132	0.00807488	-0.000943027	50_59
meta_SRX1789977_54yr_male_alpha_Quake	605945	2094	13.714	NA	NA	NA	Male	54	NA	NA	NA	meta	50-76	Old Adult	healthy	Drigo	Q7	Quake	27.29	overweight	0	0	11	8	11	Beta	8	8	0.00232361	0.029101	0.0263277	0.00560177	-0.000704569	-0.00399279	-0.000993666	-0.0163535	-0.0096542	0.0469356	0.000735258	-0.0017593	0.00131304	-0.00117102	-0.000712478	0.0025268	0.00664101	9.76e-05	-0.000598212	-0.000334635	50_59
meta_SRX1789981_54yr_male_alpha_Quake	323216	2276	17.4573	NA	NA	NA	Male	54	NA	NA	NA	meta	50-76	Old Adult	healthy	Drigo	Q7	Quake	27.29	overweight	0	0	11	8	11	Beta	8	8	0.00248184	0.0306973	0.027689	0.00596789	-0.000846619	-0.00401473	-0.00115726	-0.0178804	-0.0100227	0.050389	0.00095602	-0.00185418	0.00174843	-0.00238709	0.00274273	0.00125554	0.00238996	-0.000344556	0.00207997	-0.00025873	50_59
meta_SRX1789986_54yr_male_alpha_Quake	115279	1120	1.77926	NA	NA	NA	Male	54	NA	NA	NA	meta	50-76	Old Adult	healthy	Drigo	Q7	Quake	27.29	overweight	0	0	11	9	11	Beta	9	9	0.00251604	0.0234963	0.0205626	0.00270871	-3.9e-05	0.00258158	0.00157252	0.0148941	-0.0155531	0.0125282	0.000482509	-0.00027691	-0.00103192	0.00374634	-0.00404939	-0.000601721	-0.00239594	0.000745004	-0.00465252	-0.00646036	50_59
meta_SRX1789996_54yr_male_beta_Quake	450827	1352	27.1395	NA	NA	NA	Male	54	NA	NA	NA	meta	50-76	Old Adult	healthy	Drigo	Q7	Quake	27.29	overweight	0	0	11	8	11	Beta	8	8	0.00206029	0.0197482	0.0160602	0.000366397	-0.000210752	-0.000945488	-0.000494781	-0.00525905	0.00635136	0.000424624	-0.000258619	0.000531755	0.00345469	-0.0119814	0.0227434	-0.00826975	-0.0231969	-0.00118342	0.0053015	-0.0013278	50_59
meta_SRX1790019_54yr_male_beta_Quake	516950	1925	13.8745	NA	NA	NA	Male	54	NA	NA	NA	meta	50-76	Old Adult	healthy	Drigo	Q7	Quake	27.29	overweight	0	0	0	0	0	Beta	0	0	-0.00227194	0.00100993	-0.00207328	-0.00366049	0.000555075	0.00174497	0.000575289	0.00339121	0.00516907	0.0019618	-0.000150328	-0.00123431	0.0040301	-0.0003811	0.00149121	0.00220105	0.00128325	1.42e-05	-0.00449293	-0.000914411	50_59
meta_SRX1790042_54yr_male_beta_Quake	410167	2549	15.6879	NA	NA	NA	Male	54	NA	NA	NA	meta	50-76	Old Adult	healthy	Drigo	Q7	Quake	27.29	overweight	0	0	0	2	0	Beta	2	2	-0.00290922	-0.000101657	-0.00373506	-0.00204282	0.000358437	-0.00118388	-0.000566184	-0.000253248	-0.000414692	6.47e-05	5.18e-05	-0.00140547	0.00214571	-0.000659034	-0.000573615	-0.00340532	0.00174136	0.000566455	-0.00447173	0.00508135	50_59
meta_SRX1790057_54yr_male_beta_Quake	643510	3027	14.3437	NA	NA	NA	Male	54	NA	NA	NA	meta	50-76	Old Adult	healthy	Drigo	Q7	Quake	27.29	overweight	0	0	0	1	0	Beta	1	1	-0.00313963	-0.00031399	-0.00506814	-0.000161525	0.000559413	-0.00257807	-0.00280036	-0.00681585	-0.0126612	-0.00448419	0.000209924	-0.00315641	0.00919775	0.0013161	0.00263598	-0.00720314	0.0030278	0.000865635	-0.00496989	0.00598276	50_59
meta_SRX1790059_54yr_male_alpha_Quake	414652	1570	15.7621	NA	NA	NA	Male	54	NA	NA	NA	meta	50-76	Old Adult	healthy	Drigo	Q7	Quake	27.29	overweight	0	0	11	8	11	Beta	8	8	0.00252507	0.0296261	0.0267416	0.00545988	-0.000665316	-0.00321432	-0.000659618	-0.0113653	-0.0102125	0.038162	0.00067825	-0.00136186	0.000386641	0.000801113	-0.00282401	0.00129851	0.0032786	0.00034869	-0.00233773	-0.00102939	50_59
meta_SRX1790085_22yr_male_beta_Quake	329814	3114	13.3116	NA	NA	NA	Male	22	NA	NA	NA	meta	20-49	Adult	healthy	Drigo	Q8	Quake	24.8	normal	0	0	0	1	0	Beta	1	1	-0.00291029	-0.000606913	-0.0030121	-0.00264466	9.59e-05	-0.000877495	0.000596175	-0.000294147	0.00170694	0.000902677	0.000497309	-0.00186429	-0.00607805	6.92e-05	-0.00215021	-0.0110313	0.00231592	0.000318417	0.00380739	0.0110586	20_29
meta_SRX1790088_22yr_male_beta_Quake	234504	3474	7.33511	NA	NA	NA	Male	22	NA	NA	NA	meta	20-49	Adult	healthy	Drigo	Q8	Quake	24.8	normal	0	0	0	1	0	Beta	1	1	-0.00333732	-8.14e-05	-0.00404045	-0.0041511	0.000233522	-0.00133319	0.000121763	-0.00211862	-0.000317412	0.000426653	0.0002349	0.000575457	-0.016369	-0.000124501	0.00283408	-0.0149321	0.00391036	0.00151933	-0.00217102	0.0126096	20_29
meta_SRX1790090_22yr_male_beta_Quake	293331	2227	10.417	NA	NA	NA	Male	22	NA	NA	NA	meta	20-49	Adult	healthy	Drigo	Q8	Quake	24.8	normal	0	0	0	0	0	Beta	0	0	-0.00264561	-0.000322994	-0.00289753	-0.000160748	0.000128534	4.67e-05	0.000586623	0.00272216	0.00418533	0.00159423	0.000423859	-0.00370912	0.00167331	0.000150968	-0.00152626	-0.000516877	0.00152811	0.000191908	-0.000661252	0.00198757	20_29
meta_SRX1790091_22yr_male_beta_Quake	275121	3446	12.1503	NA	NA	NA	Male	22	NA	NA	NA	meta	20-49	Adult	healthy	Drigo	Q8	Quake	24.8	normal	0	0	0	1	0	Beta	1	1	-0.00323745	-0.000295293	-0.00380585	-0.00349078	0.000105537	-0.00120543	0.000563576	-0.00184436	-1.71e-05	0.000437641	0.000332507	-0.000559359	-0.0130576	9.03e-05	0.000915085	-0.0155155	0.0038133	0.00134272	0.000947719	0.0127734	20_29
meta_SRX1790093_22yr_male_beta_Quake	263771	2865	13.2931	NA	NA	NA	Male	22	NA	NA	NA	meta	20-49	Adult	healthy	Drigo	Q8	Quake	24.8	normal	0	0	0	0	0	Beta	0	0	-0.0023199	-0.0002308	-0.00294871	-0.00294428	0.000213036	-0.000619193	2.97e-06	0.00152502	0.00224105	0.00113769	0.00025125	-0.000669047	-0.000699516	-0.00167931	-0.0018934	-0.000206291	0.00122221	2.9e-05	-0.000587498	0.00421832	20_29
meta_SRX1790096_22yr_male_beta_Quake	296370	3083	17.7926	NA	NA	NA	Male	22	NA	NA	NA	meta	20-49	Adult	healthy	Drigo	Q8	Quake	24.8	normal	0	0	0	0	0	Beta	0	0	-0.00259847	-0.000612668	-0.00249656	-0.00305094	-0.000170491	-0.000700698	0.000188116	0.000986193	0.00226301	0.00113039	0.000155013	-0.00081268	-0.00287443	-0.00159769	-0.00184495	-0.00361984	0.00140987	0.000140629	-8.58e-05	0.00710109	20_29
meta_SRX1790098_22yr_male_beta_Quake	313948	2691	14.127	NA	NA	NA	Male	22	NA	NA	NA	meta	20-49	Adult	healthy	Drigo	Q8	Quake	24.8	normal	0	0	11	0	11	Beta	0	0	-0.000168273	0.0106953	0.0065883	-0.00331852	0.000262155	0.000400591	-3.86e-05	-0.00124184	0.00898309	0.000866533	-0.000488998	0.00144359	0.00455632	-0.0141917	0.018272	-0.00729317	-0.0152008	-0.000101545	-0.0044041	0.000969444	20_29
meta_SRX1790101_22yr_male_beta_Quake	284067	2122	13.5068	NA	NA	NA	Male	22	NA	NA	NA	meta	20-49	Adult	healthy	Drigo	Q8	Quake	24.8	normal	0	0	0	0	0	Beta	0	0	-0.0026115	-0.000429503	-0.00211233	-0.00273817	-2.21e-05	-0.000198106	0.000892001	0.0017517	0.00281616	0.000985041	0.000795664	-0.0026066	-0.00319919	-0.0019394	-0.00208719	-0.009489	0.00396949	0.000971611	0.00483246	0.0110676	20_29
meta_SRX1790108_22yr_male_beta_Quake	301527	2292	23.8206	NA	NA	NA	Male	22	NA	NA	NA	meta	20-49	Adult	healthy	Drigo	Q8	Quake	24.8	normal	0	0	11	0	11	Beta	0	0	0.000605237	0.0109416	0.0071067	-0.00287216	0.000242233	0.000386812	-3.27e-05	-0.000826691	0.00641094	0.00369544	-0.000399446	0.00174704	0.00369557	-0.0130025	0.0160086	-0.00432484	-0.0120435	-0.000290095	-0.00337718	0.000227674	20_29
meta_SRX1790112_22yr_male_beta_Quake	361448	3623	8.85934	NA	NA	NA	Male	22	NA	NA	NA	meta	20-49	Adult	healthy	Drigo	Q8	Quake	24.8	normal	0	0	0	1	0	Beta	1	1	-0.00330317	-2.81e-05	-0.00392314	-0.00429233	0.000233979	-0.00131445	9.43e-05	-0.00182166	-1.36e-07	0.000516585	0.000193452	0.000868386	-0.0154732	-0.000746831	0.00253281	-0.0137397	0.00355544	0.00145271	-0.00295016	0.0117738	20_29
meta_SRX1790116_22yr_male_beta_Quake	348619	3801	14.3488	NA	NA	NA	Male	22	NA	NA	NA	meta	20-49	Adult	healthy	Drigo	Q8	Quake	24.8	normal	0	0	0	0	0	Beta	0	0	-0.0029364	-0.00169584	-0.00202108	-0.00150278	-0.00103298	-0.000667808	0.000364863	0.00103249	0.00285799	0.00147949	0.00059451	0.00213717	0.000567094	0.000193623	-0.0051468	-0.00253497	0.000378395	0.000559988	0.00480556	0.00153318	20_29
meta_SRX1790122_22yr_male_beta_Quake	210412	2851	7.85123	NA	NA	NA	Male	22	NA	NA	NA	meta	20-49	Adult	healthy	Drigo	Q8	Quake	24.8	normal	0	0	0	1	0	Beta	1	1	-0.00300958	-0.000391739	-0.00332511	-0.00337261	0.00015719	-0.00107772	0.000249487	-0.00103375	0.000461699	0.000574372	0.000374027	-0.000602563	-0.0100603	-0.000525345	9.21e-05	-0.0113727	0.00300018	0.000923073	0.000226844	0.0101739	20_29
meta_SRX1790130_22yr_male_beta_Quake	312737	2958	22.0166	NA	NA	NA	Male	22	NA	NA	NA	meta	20-49	Adult	healthy	Drigo	Q8	Quake	24.8	normal	0	0	0	1	0	Beta	1	1	-0.00291224	-0.00149572	-0.00192362	-0.00102784	-0.000264413	-0.000500571	0.00115324	0.000582102	0.00273304	0.0011554	0.000906376	-0.00236947	-0.00164479	9.71e-05	-0.00320428	-0.0067065	0.0010248	0.000594511	0.00337207	0.00638956	20_29
meta_SRX1790136_22yr_male_beta_Quake	283167	2450	26.9882	NA	NA	NA	Male	22	NA	NA	NA	meta	20-49	Adult	healthy	Drigo	Q8	Quake	24.8	normal	0	0	11	8	11	Beta	8	8	0.000615845	0.0131363	0.00912607	-0.00239136	0.000170469	0.000399095	-0.000135941	-0.00215447	0.00740661	0.00324674	-0.000420771	0.00156276	0.00446439	-0.0138873	0.0189817	-0.00602818	-0.0158071	-0.000446253	-0.00210029	-0.000290856	20_29
meta_SRX1790138_22yr_male_beta_Quake	182219	2914	8.21325	NA	NA	NA	Male	22	NA	NA	NA	meta	20-49	Adult	healthy	Drigo	Q8	Quake	24.8	normal	0	0	0	1	0	Beta	1	1	-0.00319339	-0.000168361	-0.00358235	-0.00358713	7.51e-05	-0.00100004	0.00038891	-0.00119601	0.000902779	0.000670914	0.00027868	-0.000391965	-0.0114263	-0.000974518	0.000445373	-0.0137482	0.00314278	0.00132526	-4.26e-05	0.0113059	20_29
meta_SRX1790141_22yr_male_beta_Quake	291744	2990	10.0176	NA	NA	NA	Male	22	NA	NA	NA	meta	20-49	Adult	healthy	Drigo	Q8	Quake	24.8	normal	0	0	0	1	0	Beta	1	1	-0.00282463	8.09e-05	-0.00240475	-0.00365198	-0.000259694	-0.000739145	0.000770649	0.000264368	0.0031225	0.00108475	0.000139222	-0.000254828	-0.00577371	-0.00356755	-0.00165394	-0.0113507	0.00144163	0.00124729	0.000162242	0.00908246	20_29
meta_SRX1790145_22yr_male_beta_Quake	253133	2855	15.7427	NA	NA	NA	Male	22	NA	NA	NA	meta	20-49	Adult	healthy	Drigo	Q8	Quake	24.8	normal	0	0	0	1	0	Beta	1	1	-0.00234423	0.00226882	-0.00104803	-0.00402136	0.000167496	-0.000858068	0.000261258	-5.59e-05	0.00396123	0.000504668	1.54e-06	4.23e-05	-0.00514641	-0.00577849	0.0042378	-0.00884019	-0.00210633	0.000715609	-0.00302522	0.00898226	20_29
meta_SRX1790149_22yr_male_beta_Quake	328254	2637	11.3055	NA	NA	NA	Male	22	NA	NA	NA	meta	20-49	Adult	healthy	Drigo	Q8	Quake	24.8	normal	0	0	0	1	0	Beta	1	1	-0.002777	-0.00118587	-0.00204857	-0.00269807	-0.000232236	-0.000521152	0.000855758	0.000239774	0.00245733	0.00108958	0.00137729	-0.0021376	-0.00582278	-0.00086037	-0.0027132	-0.0137192	0.00336984	0.00173345	0.00564915	0.0157794	20_29
meta_SRX1790153_22yr_male_beta_Quake	324941	2370	15.089	NA	NA	NA	Male	22	NA	NA	NA	meta	20-49	Adult	healthy	Drigo	Q8	Quake	24.8	normal	0	0	0	0	0	Beta	0	0	-0.00268697	-0.000690468	-0.00266549	-0.00125794	-2.06e-05	-0.000211443	0.00036776	0.00174938	0.00322628	0.00133121	0.000563808	-0.00356577	0.000561192	0.000490271	-0.0021246	-0.00218098	0.00138807	2.23e-05	0.000915351	0.00382794	20_29
meta_SRX1790169_22yr_male_beta_Quake	205884	3385	6.63682	NA	NA	NA	Male	22	NA	NA	NA	meta	20-49	Adult	healthy	Drigo	Q8	Quake	24.8	normal	0	0	0	1	0	Beta	1	1	-0.00307633	-0.000149342	-0.00350635	-0.00367885	0.000125443	-0.000884379	0.00032975	-0.000715715	0.00117818	0.000820903	0.000196403	-5.76e-05	-0.00924238	-0.00164472	-0.000981261	-0.011374	0.0027041	0.00112344	-7.78e-05	0.0085275	20_29
meta_SRX1790178_22yr_male_beta_Quake	339609	3116	14.6143	NA	NA	NA	Male	22	NA	NA	NA	meta	20-49	Adult	healthy	Drigo	Q8	Quake	24.8	normal	0	0	0	0	0	Beta	0	0	-0.00279935	-0.00072682	-0.00307747	-0.00169029	-0.000463807	-0.000693562	-9.89e-05	0.000600127	0.00170616	0.00100883	-3.34e-05	-0.000235384	-2.25e-05	-0.00124645	-0.00474417	-0.00371056	0.00106617	0.000197898	0.00269827	0.00135543	20_29
meta_SRX1790182_22yr_male_beta_Quake	287161	2865	16.8868	NA	NA	NA	Male	22	NA	NA	NA	meta	20-49	Adult	healthy	Drigo	Q8	Quake	24.8	normal	0	0	0	2	0	Beta	2	2	-0.00276705	-0.000463284	-0.00349571	-0.000927596	0.000144336	-0.000313539	0.000171725	0.00104585	0.00208605	0.00104405	0.000429549	-0.00430587	-0.000683997	0.00171408	-0.00195749	-0.00249109	0.00166779	5.89e-05	0.00256713	0.00378664	20_29
meta_SRX1790183_22yr_male_alpha_Quake	355644	2390	15.9094	NA	NA	NA	Male	22	NA	NA	NA	meta	20-49	Adult	healthy	Drigo	Q8	Quake	24.8	normal	0	0	11	8	11	Beta	8	8	0.00262971	0.0337898	0.030886	0.00762973	-0.00114908	-0.00586718	-0.00176551	-0.0255784	-0.0126092	0.0670933	0.00139051	-0.00274704	0.00201648	-0.00148452	8.64e-05	0.00387853	0.00952193	-0.000507635	0.00361809	0.00116775	20_29
meta_SRX1790184_22yr_male_alpha_Quake	229535	2086	17.3191	NA	NA	NA	Male	22	NA	NA	NA	meta	20-49	Adult	healthy	Drigo	Q8	Quake	24.8	normal	0	0	11	8	11	Beta	8	8	0.00242569	0.0298809	0.026909	0.00585665	-0.000872219	-0.00364832	-0.00119359	-0.018077	-0.00980939	0.0506261	0.00103496	-0.00184158	0.00199943	-0.00298953	0.00442422	0.000721031	0.000614952	-0.000590163	0.00371344	-0.000167678	20_29
meta_SRX1790187_22yr_male_beta_Quake	241661	2769	9.4326	NA	NA	NA	Male	22	NA	NA	NA	meta	20-49	Adult	healthy	Drigo	Q8	Quake	24.8	normal	0	0	0	1	0	Beta	1	1	-0.00286742	0.000190598	-0.0029777	-0.00397967	0.000116494	-0.000605894	0.000488289	0.000797554	0.00322379	0.00140421	1.04e-05	0.00118815	-0.00451106	-0.00481934	-0.00387574	-0.00877169	0.00147824	0.00107457	-0.000444205	0.0045988	20_29
meta_SRX1790189_22yr_male_beta_Quake	287418	3399	10.5225	NA	NA	NA	Male	22	NA	NA	NA	meta	20-49	Adult	healthy	Drigo	Q8	Quake	24.8	normal	0	0	0	1	0	Beta	1	1	-0.00317939	3.75e-05	-0.00365923	-0.00401919	0.000191911	-0.00124762	0.000249746	-0.00156183	0.000503469	0.000527269	0.000249609	8.75e-05	-0.0138757	-0.000811146	0.00200076	-0.0143612	0.00333939	0.00137487	-0.001285	0.0129368	20_29
meta_SRX1790191_22yr_male_alpha_Quake	223109	2409	19.4481	NA	NA	NA	Male	22	NA	NA	NA	meta	20-49	Adult	healthy	Drigo	Q8	Quake	24.8	normal	0	0	11	8	11	Beta	8	8	0.00254105	0.0319149	0.0290259	0.00671156	-0.000945845	-0.00486126	-0.00136853	-0.0208049	-0.0115574	0.0577843	0.00110736	-0.00226512	0.00170535	-0.00149429	0.000353433	0.0028485	0.00689898	-0.000263986	0.00182591	0.000239783	20_29
meta_SRX1790193_22yr_male_beta_Quake	326344	3229	18.0009	NA	NA	NA	Male	22	NA	NA	NA	meta	20-49	Adult	healthy	Drigo	Q8	Quake	24.8	normal	0	0	0	2	0	Beta	2	2	-0.00283498	-0.000354741	-0.00366356	-0.000951844	0.000265961	0.000165347	0.000362385	0.000797728	0.00287642	0.00114248	0.000677686	-0.0108106	0.000389282	0.00529449	-0.000884797	-0.000749066	-0.000267739	-5.6e-05	0.00217174	0.00461573	20_29
meta_SRX1790195_22yr_male_beta_Quake	372900	3420	15.5773	NA	NA	NA	Male	22	NA	NA	NA	meta	20-49	Adult	healthy	Drigo	Q8	Quake	24.8	normal	0	0	0	1	0	Beta	1	1	-0.00286349	-0.000494254	-0.00372557	-0.00160689	0.000203755	-7.32e-05	-0.000106534	-0.00103716	-0.000226581	0.000324863	0.000393877	-0.00326967	-0.00397073	0.00213482	-0.0007577	-0.00634067	0.00232694	0.000452386	0.00263875	0.00246817	20_29
meta_SRX1790202_22yr_male_beta_Quake	325811	2692	10.5885	NA	NA	NA	Male	22	NA	NA	NA	meta	20-49	Adult	healthy	Drigo	Q8	Quake	24.8	normal	0	0	0	1	0	Beta	1	1	-0.00286821	0.000665012	-0.00268845	-0.00390917	5.96e-05	-0.000886401	0.000484585	-0.000180404	0.0030495	0.000793529	5.77e-05	-0.000351727	-0.00705829	-0.00340198	0.000546439	-0.0110962	0.000735317	0.00113321	-0.00189267	0.00863436	20_29
meta_SRX1790203_22yr_male_beta_Quake	237109	2852	10.0894	NA	NA	NA	Male	22	NA	NA	NA	meta	20-49	Adult	healthy	Drigo	Q8	Quake	24.8	normal	0	0	0	1	0	Beta	1	1	-0.00301795	0.000141028	-0.0030508	-0.0038565	6.13e-05	-0.00085129	0.000594062	0.000121149	0.00273346	0.00105107	0.000154595	-0.000313957	-0.00693954	-0.0033356	-0.00174082	-0.0121513	0.00212819	0.00122153	0.000214455	0.00934301	20_29
meta_SRX1790205_22yr_male_beta_Quake	272568	3138	13.3659	NA	NA	NA	Male	22	NA	NA	NA	meta	20-49	Adult	healthy	Drigo	Q8	Quake	24.8	normal	0	0	0	1	0	Beta	1	1	-0.00299928	-0.000341076	-0.00296704	-0.00299706	3.52e-05	-0.000763685	0.000692691	-8.34e-05	0.0019652	0.000808203	0.00044211	-0.00291429	-0.00609315	-0.000948587	-0.0016425	-0.0120126	0.00258919	0.0005113	0.00316662	0.0109266	20_29
meta_SRX1790208_22yr_male_beta_Quake	377376	2162	17.4634	NA	NA	NA	Male	22	NA	NA	NA	meta	20-49	Adult	healthy	Drigo	Q8	Quake	24.8	normal	0	0	0	0	0	Beta	0	0	-0.002779	0.000395147	-0.00270968	-0.00327789	7.88e-05	-0.000588122	0.000749957	0.00217594	0.00590114	0.00203375	-8.58e-05	0.00126708	0.00210121	-0.00609482	-0.00685561	-0.0090648	0.000426094	0.00123375	-0.00104577	0.00121386	20_29
meta_SRX1790209_22yr_male_delta_Quake	253427	2050	14.7175	NA	NA	NA	Male	22	NA	NA	NA	meta	20-49	Adult	healthy	Drigo	Q8	Quake	24.8	normal	0	0	11	8	11	Beta	8	8	0.00208573	0.0259411	0.022427	0.0031855	-0.000571072	-0.0025788	-0.0010082	-0.0135701	0.000199564	0.0236316	0.000270118	-0.000595841	0.00295552	-0.00844105	0.0158086	-0.00500434	-0.0147967	-0.000953511	0.0047509	-0.00113977	20_29
meta_SRX1790210_22yr_male_beta_Quake	360804	3301	11.6114	NA	NA	NA	Male	22	NA	NA	NA	meta	20-49	Adult	healthy	Drigo	Q8	Quake	24.8	normal	0	0	0	1	0	Beta	1	1	-0.00278142	-0.000701379	-0.00333003	-0.00154758	0.000167518	-0.00076075	6.64e-05	-0.000622421	0.000335173	0.000542274	0.000374279	-0.00197505	-0.00561799	0.00121342	-0.00067095	-0.00671963	0.0021955	0.000314966	0.00163933	0.00715967	20_29
meta_SRX1790216_22yr_male_beta_Quake	377356	2771	23.0975	NA	NA	NA	Male	22	NA	NA	NA	meta	20-49	Adult	healthy	Drigo	Q8	Quake	24.8	normal	0	0	11	8	11	Beta	8	8	-0.00109893	0.00707008	0.00328122	-0.00396529	7.9e-05	-0.000340389	-3.97e-05	0.000148571	0.00825256	0.000150789	-0.000465947	-8.42e-05	0.00312774	-0.0120128	0.0125329	-0.0058388	-0.0108327	0.000277285	-0.00646733	0.003227	20_29
meta_SRX1790221_22yr_male_beta_Quake	231011	2721	14.1401	NA	NA	NA	Male	22	NA	NA	NA	meta	20-49	Adult	healthy	Drigo	Q8	Quake	24.8	normal	0	0	0	1	0	Beta	1	1	-0.00264006	-0.000654231	-0.00238393	-0.00337384	-3.93e-05	-0.000757748	0.00032702	0.000995905	0.0024174	0.00121139	0.000590404	1.96e-05	-0.00295516	-0.00245187	-0.00264299	-0.00376395	0.00117122	0.000545282	0.000556049	0.00713756	20_29
meta_SRX1790222_22yr_male_beta_Quake	294871	1943	27.2848	NA	NA	NA	Male	22	NA	NA	NA	meta	20-49	Adult	healthy	Drigo	Q8	Quake	24.8	normal	0	0	11	8	11	Beta	8	8	0.00100765	0.0153702	0.0115347	-0.00127841	3.56e-05	0.000321847	-0.000231724	-0.00398655	0.00534909	0.00790698	-0.000254017	0.00104563	0.00392968	-0.0126346	0.0185245	-0.00575012	-0.015286	-0.000550034	-0.000754206	-0.000183166	20_29
meta_SRX1790225_22yr_male_beta_Quake	386744	2981	13.9927	NA	NA	NA	Male	22	NA	NA	NA	meta	20-49	Adult	healthy	Drigo	Q8	Quake	24.8	normal	0	0	0	1	0	Beta	1	1	-0.00265552	0.000646055	-0.00195291	-0.00402826	6.46e-05	-0.000511161	0.000673251	0.00184056	0.00516481	0.00175242	-5.81e-05	0.00121092	0.00020526	-0.00695724	-0.00432119	-0.00689582	-0.000284495	0.000988698	-0.00191951	0.00215969	20_29
meta_SRX1790229_22yr_male_beta_Quake	288475	2689	11.2038	NA	NA	NA	Male	22	NA	NA	NA	meta	20-49	Adult	healthy	Drigo	Q8	Quake	24.8	normal	0	0	0	0	0	Beta	0	0	-0.00267797	-0.000151882	-0.00276737	-0.0029342	0.000189018	-2.2e-05	0.000629623	0.00192353	0.00412708	0.00158965	0.000542463	-0.00452657	-0.000849315	-0.000164289	-0.00135369	-0.00291337	0.000994306	0.000255432	-0.000227693	0.00715942	20_29
meta_SRX1790234_22yr_male_beta_Quake	327523	1969	13.0225	NA	NA	NA	Male	22	NA	NA	NA	meta	20-49	Adult	healthy	Drigo	Q8	Quake	24.8	normal	0	0	11	8	11	Beta	8	8	0.00254787	0.0317173	0.0288333	0.00654171	-0.000901206	-0.00497036	-0.00136251	-0.0202608	-0.0100525	0.0521959	0.000920568	-0.00209242	0.00133238	-0.000914453	-0.00101559	0.00299121	0.00755834	-2.86e-05	0.000172558	0.000207896	20_29
meta_SRX1790239_22yr_male_beta_Quake	270219	3089	7.86275	NA	NA	NA	Male	22	NA	NA	NA	meta	20-49	Adult	healthy	Drigo	Q8	Quake	24.8	normal	0	0	0	1	0	Beta	1	1	-0.00309872	-0.000262429	-0.00358597	-0.00343256	0.000129302	-0.00110719	0.000265771	-0.00136418	0.000243098	0.000533221	0.000245321	-0.000328924	-0.0108815	-0.000385335	0.000263144	-0.0118938	0.00291817	0.00106397	9.5e-05	0.0093148	20_29
meta_SRX1790245_22yr_male_beta_Quake	352517	2858	17.7675	NA	NA	NA	Male	22	NA	NA	NA	meta	20-49	Adult	healthy	Drigo	Q8	Quake	24.8	normal	0	0	11	8	11	Beta	8	8	-0.000546022	0.00942092	0.00552843	-0.00325288	0.00023811	-0.000423667	-0.0001503	-0.00166701	0.00791559	0.000548969	-0.000443932	0.00154456	0.00233423	-0.0127019	0.016245	-0.00742108	-0.013219	0.000107099	-0.00524414	0.00216784	20_29
meta_SRX1790247_22yr_male_beta_Quake	288445	3875	19.6929	NA	NA	NA	Male	22	NA	NA	NA	meta	20-49	Adult	healthy	Drigo	Q8	Quake	24.8	normal	0	0	0	0	0	Beta	0	0	-0.00269839	-0.00114658	-0.00134535	-0.00324635	-0.000138461	-0.000402703	0.00126151	0.00168118	0.00338226	0.0014876	0.000932955	4.4e-05	-0.000840635	-0.00240457	-0.00215007	-0.00245408	0.00104914	0.000668674	-6.22e-05	0.00574428	20_29
meta_SRX1790249_22yr_male_beta_Quake	363619	3211	16.7656	NA	NA	NA	Male	22	NA	NA	NA	meta	20-49	Adult	healthy	Drigo	Q8	Quake	24.8	normal	0	0	0	0	0	Beta	0	0	-0.00283608	-0.000434412	-0.00275792	-0.00297962	-2.41e-05	-0.000420039	0.000963544	0.00103662	0.00358721	0.00145967	0.000613171	-0.00211247	-0.00372924	-0.000879578	-0.00258219	-0.0109184	0.00268144	0.000959891	0.00363808	0.0133209	20_29
meta_SRX1790250_22yr_male_beta_Quake	395883	3105	14.3435	NA	NA	NA	Male	22	NA	NA	NA	meta	20-49	Adult	healthy	Drigo	Q8	Quake	24.8	normal	0	0	0	2	0	Beta	2	2	-0.00274038	-0.000616057	-0.00274907	-0.00245283	2.1e-05	-0.000420089	0.000299963	0.00145236	0.00297042	0.0013168	0.000377377	-0.00298443	-0.00116208	5.6e-05	-0.0016008	-0.00241211	0.00127909	0.00016499	0.000171751	0.00632876	20_29
meta_SRX1790264_22yr_male_beta_Quake	288155	2246	25.8526	NA	NA	NA	Male	22	NA	NA	NA	meta	20-49	Adult	healthy	Drigo	Q8	Quake	24.8	normal	0	0	11	8	11	Beta	8	8	0.000835716	0.0123297	0.00839504	-0.00257214	0.000221417	0.000211139	-7.01e-05	-0.000758045	0.00658017	0.0026115	-0.000414497	0.00148493	0.00391297	-0.0137288	0.0179675	-0.00495594	-0.0136843	-0.000427552	-0.00234305	-1.46e-05	20_29
meta_SRX1790265_22yr_male_beta_Quake	306359	2506	17.9457	NA	NA	NA	Male	22	NA	NA	NA	meta	20-49	Adult	healthy	Drigo	Q8	Quake	24.8	normal	0	0	0	0	0	Beta	0	0	-0.00174358	0.00314525	0.00015191	-0.00475714	0.000401155	0.000494346	0.000601862	0.00346345	0.00544995	0.00223929	-0.000465157	0.00261099	0.0026462	-0.00872599	0.0037341	0.000141258	-0.000663649	0.000242673	-0.00718064	-0.000484576	20_29
meta_SRX1790266_22yr_male_beta_Quake	325007	2956	20.0117	NA	NA	NA	Male	22	NA	NA	NA	meta	20-49	Adult	healthy	Drigo	Q8	Quake	24.8	normal	0	0	0	0	0	Beta	0	0	-0.00265092	0.00100378	-0.00239164	-0.00469459	0.000204899	-0.000694554	0.000311114	0.00192193	0.00373626	0.00122982	9.75e-06	-0.000202831	-0.00354589	-0.00628568	-2.81e-05	-0.00365939	0.000520246	0.000606459	-0.00437762	0.00827557	20_29
meta_SRX1790276_22yr_male_beta_Quake	292415	3367	13.4281	NA	NA	NA	Male	22	NA	NA	NA	meta	20-49	Adult	healthy	Drigo	Q8	Quake	24.8	normal	0	0	0	1	0	Beta	1	1	-0.0028011	-0.000582192	-0.00316339	-0.00278234	0.000102152	-0.000853649	6.34e-05	-0.000572686	0.000587592	0.000691892	0.000394799	-0.000153878	-0.00771465	-0.000155122	-0.000114085	-0.0077959	0.0026292	0.000721785	-0.000350806	0.00834568	20_29
meta_SRX1790281_22yr_male_alpha_Quake	325062	2208	15.046	NA	NA	NA	Male	22	NA	NA	NA	meta	20-49	Adult	healthy	Drigo	Q8	Quake	24.8	normal	0	0	11	8	11	Beta	8	8	0.00249594	0.0289777	0.0261396	0.00524361	-0.000615726	-0.00338251	-0.000752904	-0.0124467	-0.00874128	0.0371843	0.000549201	-0.00134023	0.000767308	-0.000570435	-0.000484143	0.000914597	0.00202213	0.000213621	-0.00141543	-0.000994325	20_29
meta_SRX1790283_22yr_male_beta_Quake	282007	3170	14.8442	NA	NA	NA	Male	22	NA	NA	NA	meta	20-49	Adult	healthy	Drigo	Q8	Quake	24.8	normal	0	0	0	0	0	Beta	0	0	-0.00277049	-0.000392821	-0.00347506	-0.0024192	0.000192583	-0.000950602	-0.000206438	-4.41e-05	0.000646444	0.000676119	0.000206427	-0.000490544	-0.00275958	0.000278311	-0.00128831	-0.00342938	0.00149284	0.000209486	0.000476771	0.00628935	20_29
meta_SRX1790292_22yr_male_beta_Quake	256849	2738	20.8919	NA	NA	NA	Male	22	NA	NA	NA	meta	20-49	Adult	healthy	Drigo	Q8	Quake	24.8	normal	0	0	0	1	0	Beta	1	1	-0.00279922	-0.000622214	-0.00316346	-0.00259846	-3.35e-06	-0.000590619	0.000503276	0.000243184	0.00210007	0.00111271	0.000536578	-0.00231926	-0.00534319	1.39e-05	-0.00209803	-0.0102816	0.00293972	0.000769758	0.003763	0.013038	20_29
meta_SRX1790296_22yr_male_beta_Quake	284696	3234	13.8668	NA	NA	NA	Male	22	NA	NA	NA	meta	20-49	Adult	healthy	Drigo	Q8	Quake	24.8	normal	0	0	0	0	0	Beta	0	0	-0.00282717	-0.000587221	-0.00346339	-0.00178426	9.88e-05	-0.000655326	0.000175588	0.000217839	0.00146932	0.000908593	0.000452976	-0.00237231	-0.00385392	0.000581684	-0.0018697	-0.00681909	0.00235653	0.000451566	0.0027734	0.00876185	20_29
meta_SRX1790299_22yr_male_beta_Quake	276576	3083	16.6538	NA	NA	NA	Male	22	NA	NA	NA	meta	20-49	Adult	healthy	Drigo	Q8	Quake	24.8	normal	0	0	0	1	0	Beta	1	1	-0.00284926	-0.000259558	-0.00286	-0.00316746	1.97e-05	-0.000774846	0.000771452	0.000437254	0.00283281	0.00118611	0.000299707	-0.00111717	-0.00503934	-0.00266896	-0.0040389	-0.0121979	0.00232241	0.000975555	0.00432763	0.0103544	20_29
meta_SRX1790300_22yr_male_beta_Quake	221932	3148	12.1414	NA	NA	NA	Male	22	NA	NA	NA	meta	20-49	Adult	healthy	Drigo	Q8	Quake	24.8	normal	0	0	0	1	0	Beta	1	1	-0.00281381	-0.000277938	-0.00279763	-0.00263835	-9.66e-05	-0.000781182	0.000733481	0.00100828	0.00367025	0.00142989	0.000243623	-0.000146956	-0.00105748	-0.00510783	-0.00691124	-0.0109402	0.00149353	0.00133152	0.00164941	0.00334464	20_29
meta_SRX1790308_22yr_male_beta_Quake	334668	4876	8.56099	NA	NA	NA	Male	22	NA	NA	NA	meta	20-49	Adult	healthy	Drigo	Q8	Quake	24.8	normal	0	0	0	1	0	Beta	1	1	-0.00336651	-0.000144081	-0.00394973	-0.00408319	0.000173973	-0.00115197	0.000261054	-0.00183366	0.000208442	0.000558061	0.000291095	0.000195594	-0.0150961	-0.00046883	0.00191169	-0.0156548	0.00395001	0.00154769	-0.00105864	0.013098	20_29
meta_SRX1790310_22yr_male_beta_Quake	216810	2993	16.0822	NA	NA	NA	Male	22	NA	NA	NA	meta	20-49	Adult	healthy	Drigo	Q8	Quake	24.8	normal	0	0	0	0	0	Beta	0	0	-0.0026604	-6.7e-05	-0.00238358	-0.00364844	4.22e-05	-0.000433437	0.000812671	0.00111135	0.00325093	0.00141961	0.000391092	-0.000584996	-0.00384303	-0.00259437	-0.00148796	-0.00614917	0.00136602	0.000609895	0.000354231	0.00901888	20_29
meta_SRX1790312_22yr_male_alpha_Quake	203316	1648	17.2491	NA	NA	NA	Male	22	NA	NA	NA	meta	20-49	Adult	healthy	Drigo	Q8	Quake	24.8	normal	0	0	11	8	11	Beta	8	8	0.00261521	0.0327733	0.0296725	0.00676429	-0.00102066	-0.00454054	-0.00141533	-0.0208958	-0.0114381	0.0579661	0.00123621	-0.00219676	0.00205243	-0.00257175	0.00370124	0.00122165	0.00190533	-0.000674298	0.00451749	0.000309195	20_29
meta_SRX1790314_22yr_male_alpha_Quake	178274	1649	21.5024	NA	NA	NA	Male	22	NA	NA	NA	meta	20-49	Adult	healthy	Drigo	Q8	Quake	24.8	normal	0	0	11	8	11	Beta	8	8	0.00267768	0.0330769	0.0300261	0.00693855	-0.00105239	-0.00500428	-0.0015096	-0.0215933	-0.0106651	0.0558479	0.00118421	-0.00222256	0.00181445	-0.00205581	0.00296364	0.00136349	0.00211764	-0.000634175	0.00442141	0.000152344	20_29
meta_SRX1790316_22yr_male_beta_Quake	365521	2673	12.6534	NA	NA	NA	Male	22	NA	NA	NA	meta	20-49	Adult	healthy	Drigo	Q8	Quake	24.8	normal	0	0	0	0	0	Beta	0	0	-0.00277667	-0.000707648	-0.00318924	-0.00129932	-5.53e-05	-0.000277538	0.000104405	0.000982078	0.00199982	0.000959442	0.000567476	-0.00499267	-0.000125149	0.00183259	-0.00130282	-0.00281189	0.00179438	0.000175412	0.00116737	0.00492873	20_29
meta_SRX1790319_22yr_male_beta_Quake	373438	2945	18.2102	NA	NA	NA	Male	22	NA	NA	NA	meta	20-49	Adult	healthy	Drigo	Q8	Quake	24.8	normal	0	0	0	1	0	Beta	1	1	-0.00281294	-0.000541534	-0.00260879	-0.00279816	0.000176456	-0.000522949	0.000642638	0.00108323	0.00317526	0.00124977	0.000425292	-0.00348827	-0.00247408	-0.000488957	-0.00149982	-0.00584678	0.00127834	0.000443014	0.00047168	0.0100961	20_29
meta_SRX1790321_22yr_male_beta_Quake	410929	3631	5.32728	NA	NA	NA	Male	22	NA	NA	NA	meta	20-49	Adult	healthy	Drigo	Q8	Quake	24.8	normal	0	0	0	1	0	Beta	1	1	-0.00296084	0.000714671	-0.00293263	-0.00409381	0.000182595	-0.00112912	0.000219624	-0.00127096	0.00163099	0.000586608	0.000119281	0.000596839	-0.0112882	-0.00237825	0.00255228	-0.0128196	0.00146057	0.00126255	-0.00225477	0.0107268	20_29
meta_SRX1790324_22yr_male_alpha_Quake	192511	2249	18.71	NA	NA	NA	Male	22	NA	NA	NA	meta	20-49	Adult	healthy	Drigo	Q8	Quake	24.8	normal	0	0	11	8	11	Beta	8	8	0.0025217	0.0315681	0.0287069	0.0067171	-0.000988743	-0.00480732	-0.00141513	-0.0209798	-0.0113778	0.057532	0.00117855	-0.00225548	0.00181222	-0.00184632	0.00174418	0.00217964	0.0047453	-0.000475225	0.00325988	0.000301878	20_29
meta_SRX1790326_22yr_male_beta_Quake	301582	3070	11.2121	NA	NA	NA	Male	22	NA	NA	NA	meta	20-49	Adult	healthy	Drigo	Q8	Quake	24.8	normal	0	0	0	0	0	Beta	0	0	-0.00286125	-0.000123445	-0.00321125	-0.00330447	5.1e-05	-0.00069827	0.000507353	0.000209103	0.00258496	0.00124409	0.000108965	5.19e-05	-0.00451256	-0.00336568	-0.00526384	-0.0101166	0.00145797	0.00100564	0.00303634	0.0050583	20_29
meta_SRX1790335_22yr_male_delta_Quake	202386	1648	16.412	NA	NA	NA	Male	22	NA	NA	NA	meta	20-49	Adult	healthy	Drigo	Q8	Quake	24.8	normal	0	0	11	8	11	Beta	8	8	0.00226428	0.0281437	0.024838	0.00450869	-0.000742413	-0.00274	-0.00110721	-0.0154474	-0.00427091	0.0348621	0.000658208	-0.00109168	0.00257533	-0.00634196	0.0124971	-0.00351661	-0.0114527	-0.00103596	0.00615132	-0.000968337	20_29
meta_SRX1790346_22yr_male_beta_Quake	319444	4168	13.9981	NA	NA	NA	Male	22	NA	NA	NA	meta	20-49	Adult	healthy	Drigo	Q8	Quake	24.8	normal	0	0	0	1	0	Beta	1	1	-0.00291948	-0.00128745	-0.00275367	-0.0015787	-0.000122885	-0.000706377	0.000529559	-0.000752702	0.000714081	0.000726286	0.000645754	-0.00106116	-0.00500825	0.000282318	-0.00418263	-0.0100204	0.00213934	0.000418834	0.00740693	0.00753765	20_29
meta_SRX1790347_22yr_male_beta_Quake	325474	3218	18.1703	NA	NA	NA	Male	22	NA	NA	NA	meta	20-49	Adult	healthy	Drigo	Q8	Quake	24.8	normal	0	0	0	1	0	Beta	1	1	-0.00283634	-0.000510838	-0.00363224	-0.0019693	0.000196265	-0.000912093	-0.000197701	-0.000458845	0.000367918	0.000612817	0.000319772	-0.00113023	-0.00506039	0.000620109	-0.00119954	-0.0046352	0.00157156	0.000231992	0.00162473	0.0066643	20_29
meta_SRX1790348_22yr_male_beta_Quake	223002	3475	7.91074	NA	NA	NA	Male	22	NA	NA	NA	meta	20-49	Adult	healthy	Drigo	Q8	Quake	24.8	normal	0	0	0	1	0	Beta	1	1	-0.003232	-7.35e-05	-0.00376661	-0.00400293	0.000178402	-0.00121957	0.000270611	-0.00151479	0.00047421	0.000601115	0.000253704	0.000108777	-0.0136729	-0.000895407	0.00128349	-0.0146376	0.00355455	0.00140211	-0.000813916	0.0125554	20_29
meta_SRX1790357_22yr_male_beta_Quake	389833	3139	13.3047	NA	NA	NA	Male	22	NA	NA	NA	meta	20-49	Adult	healthy	Drigo	Q8	Quake	24.8	normal	0	0	0	0	0	Beta	0	0	-0.00279487	-0.000378266	-0.00318172	-0.0031984	0.000174995	-0.0010192	7.65e-05	0.00112037	0.00365567	0.00188375	-4.46e-05	0.00515003	0.00144908	0.00533095	-0.00141633	-0.00210574	0.000662488	-6.19e-05	0.00298022	0.00511696	20_29
gromada_donor1_AAACATTGGAATCC-1	19769	2386	8.35546	NA	NA	NA	Female	32	NA	NA	NA	gromada	20-49	Adult	healthy	Gromada	donor1	gromada	24.9	normal	0	0	0	0	0	Beta	0	0	-0.00219755	0.00318384	-0.00103186	-0.00568007	0.000522337	-0.000828281	0.000219256	0.00376003	0.00811097	0.0018586	-0.000580031	0.0045387	0.00560698	-0.0172648	-0.00300683	-0.00808864	-0.00109186	0.00227426	-0.0153604	-0.00425221	30_39
gromada_donor1_AAACCGTGATTCTC-1	12405	1794	5.21547	NA	NA	NA	Female	32	NA	NA	NA	gromada	20-49	Adult	healthy	Gromada	donor1	gromada	24.9	normal	0	0	0	0	0	Beta	0	0	-0.00265227	0.00168047	-0.00249579	-0.0057712	0.000507945	-0.000913756	0.000384882	0.00460318	0.00785696	0.00226356	-0.000622442	0.00563346	0.00747253	-0.018181	-0.00849407	-0.0111292	0.00278778	0.00325902	-0.0187557	-0.00769367	30_39
gromada_donor1_AAACGGCTTGTCCC-1	26308	2962	7.75002	NA	NA	NA	Female	32	NA	NA	NA	gromada	20-49	Adult	healthy	Gromada	donor1	gromada	24.9	normal	0	0	0	0	0	Beta	0	0	-0.0029654	0.000250926	-0.00345081	-0.00430078	0.000133808	-0.000991575	0.000313351	0.00281219	0.00573258	0.00236451	-0.000312979	0.00332122	0.0034213	-0.0113709	-0.0132509	-0.00671528	0.00039884	0.00160925	-0.00193441	-0.00593891	30_39
gromada_donor1_AAAGGCCTCTTCGC-1	21359	2347	3.72281	NA	NA	NA	Female	32	NA	NA	NA	gromada	20-49	Adult	healthy	Gromada	donor1	gromada	24.9	normal	0	0	0	1	0	Beta	1	1	-0.00295047	0.000671922	-0.00341609	-0.00480161	0.000302486	-0.000893441	0.000517784	0.00382413	0.00719149	0.00264424	-0.000423032	0.00493986	0.00589061	-0.0150457	-0.0133853	-0.0116336	0.00272835	0.00300431	-0.0106714	-0.00955068	30_39
gromada_donor1_AAATGGGATTTACC-1	17400	2187	4.6252	NA	NA	NA	Female	32	NA	NA	NA	gromada	20-49	Adult	healthy	Gromada	donor1	gromada	24.9	normal	0	0	0	0	0	Beta	0	0	-0.00298145	0.000594494	-0.00326073	-0.00471877	0.000194347	-0.00114655	0.000737572	0.00383706	0.00735315	0.0026329	-0.000400716	0.00524963	0.00610487	-0.0164788	-0.0139462	-0.0128452	0.00264031	0.00322016	-0.0120923	-0.00850516	30_39
gromada_donor1_AAATGTTGAGTTCG-1	7535	810	17.4958	NA	NA	NA	Female	32	NA	NA	NA	gromada	20-49	Adult	healthy	Gromada	donor1	gromada	24.9	normal	0	0	11	8	11	Beta	8	8	0.00300935	0.0322129	0.0282741	0.00428115	-0.000986035	-0.0051163	-0.00220066	-0.0198368	0.0201162	-0.0331356	-0.000887999	0.000613885	0.00147357	-0.0112399	0.0357375	-0.0167459	-0.0584898	-0.00340462	0.0262314	-0.0120315	30_39
gromada_donor1_AAATGTTGGAAAGT-1	13264	1750	5.71264	NA	NA	NA	Female	32	NA	NA	NA	gromada	20-49	Adult	healthy	Gromada	donor1	gromada	24.9	normal	0	0	0	0	0	Beta	0	0	-0.00262225	0.00151002	-0.00255441	-0.00579434	0.000462382	-0.000695665	0.000535262	0.00526639	0.00869848	0.00268999	-0.000502012	0.00450558	0.00696986	-0.0185845	-0.0102091	-0.0090297	0.00226251	0.00284787	-0.0162596	-0.00785602	30_39
gromada_donor1_AACAAACTGTAAAG-1	14651	1941	4.16152	NA	NA	NA	Female	32	NA	NA	NA	gromada	20-49	Adult	healthy	Gromada	donor1	gromada	24.9	normal	0	0	0	2	0	Beta	2	2	-0.00297628	0.000765449	-0.00344915	-0.00475498	0.00043019	-0.00133004	-2.05e-05	0.00208836	0.00418208	0.00137698	-0.000280325	0.00271292	0.00448494	-0.0122624	-0.00772397	-0.0111289	0.0026503	0.00263924	-0.0130447	-0.00239835	30_39
gromada_donor1_AACAAACTTCGATG-1	24767	2640	4.34833	NA	NA	NA	Female	32	NA	NA	NA	gromada	20-49	Adult	healthy	Gromada	donor1	gromada	24.9	normal	0	0	0	0	0	Beta	0	0	-0.00270458	0.00167207	-0.00270726	-0.00625169	0.000539777	-0.000951569	0.000386734	0.00528021	0.00827108	0.00250963	-0.000617104	0.00598414	0.00745124	-0.0212882	-0.011011	-0.0116285	0.00358127	0.00361448	-0.020197	-0.00960571	30_39
gromada_donor1_AACAATACCCTTCG-1	12300	1622	5.85301	NA	NA	NA	Female	32	NA	NA	NA	gromada	20-49	Adult	healthy	Gromada	donor1	gromada	24.9	normal	0	0	0	0	0	Beta	0	0	-0.00249415	0.0016411	-0.00234477	-0.00561739	0.000499863	-0.000497847	0.000536646	0.0054863	0.00830782	0.00243526	-0.000445926	0.00332686	0.00674557	-0.0178567	-0.00820977	-0.007395	0.00255358	0.00257221	-0.016389	-0.00673216	30_39
gromada_donor1_AACACGTGTTGGCA-1	26673	2839	2.87426	NA	NA	NA	Female	32	NA	NA	NA	gromada	20-49	Adult	healthy	Gromada	donor1	gromada	24.9	normal	0	0	0	0	0	Beta	0	0	-0.00306413	0.000462188	-0.00357425	-0.00457625	0.000225849	-0.00124108	0.000488619	0.00326382	0.00636715	0.00240404	-0.000395384	0.00476054	0.00553004	-0.0160631	-0.0147052	-0.0128412	0.0025893	0.0031267	-0.0105692	-0.00868968	30_39
gromada_donor1_AACACTCTTGAGCT-1	21970	2466	6.44031	NA	NA	NA	Female	32	NA	NA	NA	gromada	20-49	Adult	healthy	Gromada	donor1	gromada	24.9	normal	0	0	0	0	0	Beta	0	0	-0.00291666	0.000402907	-0.00360719	-0.00466654	0.000294759	-0.00112767	0.00027596	0.00293658	0.00624985	0.00265613	-0.000450957	0.0060423	0.0044652	-0.0101977	-0.0138907	-0.00756194	0.000647286	0.00183552	-0.000985036	-0.00722709	30_39
gromada_donor1_AACAGAGAGGTCAT-1	24923	3552	11.5021	NA	NA	NA	Female	32	NA	NA	NA	gromada	20-49	Adult	healthy	Gromada	donor1	gromada	24.9	normal	0	0	0	0	0	Beta	0	0	-0.00360898	0.00023524	-0.00616256	-0.00507581	0.0010614	-0.00408308	-0.00343278	-0.00454331	-0.00841026	-0.0016418	-0.000674412	0.00903797	-0.00271228	-0.00932432	-0.0158787	0.0305058	-0.0161882	-0.00413317	0.0222833	-0.000514193	30_39
gromada_donor1_AACCACGATATCGG-1	17375	2040	3.94233	NA	NA	NA	Female	32	NA	NA	NA	gromada	20-49	Adult	healthy	Gromada	donor1	gromada	24.9	normal	0	0	0	0	0	Beta	0	0	-0.00253505	0.00201645	-0.00214964	-0.00586361	0.000493177	-0.000696492	0.000569714	0.00530574	0.00927035	0.00237217	-0.000510541	0.00404443	0.00740381	-0.0195427	-0.00797734	-0.0103206	0.00185186	0.00302114	-0.0188415	-0.00656719	30_39
gromada_donor1_AACCAGTGGTCAAC-1	12011	1733	4.75962	NA	NA	NA	Female	32	NA	NA	NA	gromada	20-49	Adult	healthy	Gromada	donor1	gromada	24.9	normal	0	0	0	0	0	Beta	0	0	-0.00274954	0.00140642	-0.00274637	-0.00542167	0.000400077	-0.000926065	0.000619803	0.00490372	0.00877237	0.00261459	-0.000511462	0.00485973	0.00742256	-0.0200733	-0.0116576	-0.013765	0.00303647	0.00367548	-0.0187471	-0.00878104	30_39
gromada_donor1_AACCGATGGACAGG-1	12312	1989	4.05342	NA	NA	NA	Female	32	NA	NA	NA	gromada	20-49	Adult	healthy	Gromada	donor1	gromada	24.9	normal	0	0	0	1	0	Beta	1	1	-0.00311195	0.000305333	-0.00352105	-0.00334388	0.000122742	-0.001238	0.00066568	0.00196698	0.00517651	0.00173901	-0.000180953	0.00231696	0.00367896	-0.0117064	-0.0108213	-0.0160961	0.00281564	0.00275485	-0.00717086	-0.00218229	30_39
gromada_donor1_AACCGATGGGTAGG-1	18022	2086	4.99098	NA	NA	NA	Female	32	NA	NA	NA	gromada	20-49	Adult	healthy	Gromada	donor1	gromada	24.9	normal	0	0	0	0	0	Beta	0	0	-0.00272777	0.00142093	-0.00290875	-0.00598664	0.000507193	-0.000703448	0.00046958	0.00541412	0.00851752	0.00279789	-0.000556403	0.00531452	0.00726352	-0.0194339	-0.0120396	-0.00964288	0.00315396	0.00319165	-0.0164361	-0.0108394	30_39
gromada_donor1_AACCTTTGGGTGAG-1	14570	1879	6.70315	NA	NA	NA	Female	32	NA	NA	NA	gromada	20-49	Adult	healthy	Gromada	donor1	gromada	24.9	normal	0	0	0	0	0	Beta	0	0	-0.00271735	0.00134958	-0.00287206	-0.00596198	0.000482145	-0.0010099	0.000370507	0.00487281	0.00794889	0.00267933	-0.00060761	0.00643983	0.00700647	-0.0188191	-0.0121186	-0.0102661	0.00283917	0.00320776	-0.0157912	-0.00932916	30_39
gromada_donor1_AACCTTTGGTGTCA-1	23203	3051	9.41416	NA	NA	NA	Female	32	NA	NA	NA	gromada	20-49	Adult	healthy	Gromada	donor1	gromada	24.9	normal	0	0	0	0	0	Beta	0	0	-0.00354237	0.000385777	-0.00599228	-0.00575991	0.00108027	-0.00408954	-0.00319452	-0.00299871	-0.0060975	-0.000759575	-0.00076003	0.0097654	-0.00301072	-0.0140352	-0.0210367	0.036029	-0.0191817	-0.00472562	0.0259219	-0.00230241	30_39
gromada_donor1_AACCTTTGTGGCAT-1	14284	1681	9.22033	NA	NA	NA	Female	32	NA	NA	NA	gromada	20-49	Adult	healthy	Gromada	donor1	gromada	24.9	normal	0	0	11	0	11	Beta	0	0	-0.0018279	0.00496785	0.000468158	-0.00608826	0.000589097	-0.000254249	0.000430432	0.00538112	0.0102979	0.00117366	-0.000698238	0.00461609	0.00814379	-0.0213613	0.000643827	-0.00851245	-0.00122161	0.0024486	-0.0189818	-0.00631362	30_39
gromada_donor1_AACGCAACCCATAG-1	4049	830	7.76788	NA	NA	NA	Female	32	NA	NA	NA	gromada	20-49	Adult	healthy	Gromada	donor1	gromada	24.9	normal	0	0	0	0	0	Beta	0	0	-0.00120344	0.00312057	-0.00137709	-0.00611336	0.00081811	0.000325005	0.000104669	0.0076772	0.0043398	0.00132957	-0.000586819	0.00462336	0.00474409	-0.0137648	0.000854976	0.00863917	0.0044146	-7.97e-05	-0.00746625	-0.00508131	30_39
gromada_donor1_AACGGTACTCGTTT-1	6734	1225	6.48421	NA	NA	NA	Female	32	NA	NA	NA	gromada	20-49	Adult	healthy	Gromada	donor1	gromada	24.9	normal	0	0	0	0	0	Beta	0	0	-0.002397	0.00240025	-0.00190618	-0.00634461	0.00059678	-0.000654017	0.000458449	0.00596199	0.00893636	0.00232304	-0.000689371	0.0060672	0.00827278	-0.0221186	-0.00777003	-0.0110426	0.00369862	0.00357133	-0.0224517	-0.00965029	30_39
gromada_donor1_AACGTGTGACAGCT-1	6292	1325	6.25929	NA	NA	NA	Female	32	NA	NA	NA	gromada	20-49	Adult	healthy	Gromada	donor1	gromada	24.9	normal	0	0	0	0	0	Beta	0	0	-0.00295227	0.000249607	-0.00397201	-0.00347064	0.000342316	-0.000270548	0.000103314	0.00189418	0.00452903	0.00210342	-0.000215427	0.00217425	0.00236143	-0.00595522	-0.0113989	-0.00544901	0.000726031	0.00129931	0.00388982	-0.0102427	30_39
gromada_donor1_AACGTTCTGCTGTA-1	16728	2473	4.88355	NA	NA	NA	Female	32	NA	NA	NA	gromada	20-49	Adult	healthy	Gromada	donor1	gromada	24.9	normal	0	0	0	6	0	Beta	6	6	-0.00350113	-0.0010563	-0.00365425	0.00222274	-0.000382967	-0.00136001	0.00108437	0.000491367	0.00207533	0.000913833	-5.29e-05	0.00252603	0.00122337	-0.00495117	-0.00624857	-0.0122694	0.00283077	0.00159682	-0.00338969	-0.000136241	30_39
gromada_donor1_AACTCTTGTAAGCC-1	18354	2294	2.70635	NA	NA	NA	Female	32	NA	NA	NA	gromada	20-49	Adult	healthy	Gromada	donor1	gromada	24.9	normal	0	0	0	0	0	Beta	0	0	-0.00278663	0.00102967	-0.002991	-0.00535268	0.000413942	-0.00106807	0.000295586	0.00374387	0.00638689	0.0020818	-0.000379824	0.00374678	0.00463663	-0.0171489	-0.00993661	-0.0101508	0.00257304	0.00290094	-0.0157139	-0.00590807	30_39
gromada_donor1_AACTTGCTCTTGTT-1	26618	2863	4.18945	NA	NA	NA	Female	32	NA	NA	NA	gromada	20-49	Adult	healthy	Gromada	donor1	gromada	24.9	normal	0	0	0	0	0	Beta	0	0	-0.00302359	0.00043851	-0.00366325	-0.00460861	0.000301937	-0.0012002	0.00023712	0.00291684	0.00554985	0.00224097	-0.000368353	0.00432008	0.00451833	-0.0141396	-0.0139933	-0.0088672	0.00144348	0.00238001	-0.0068322	-0.00788964	30_39
gromada_donor1_AAGAACGACTAGTG-1	12350	1670	6.06224	NA	NA	NA	Female	32	NA	NA	NA	gromada	20-49	Adult	healthy	Gromada	donor1	gromada	24.9	normal	0	0	0	0	0	Beta	0	0	-0.00272362	0.00133311	-0.00291799	-0.0060223	0.000510459	-0.00103705	0.00029156	0.00472152	0.00757171	0.00260282	-0.000604524	0.00634936	0.00660924	-0.0178973	-0.0114426	-0.00897681	0.00258236	0.00295056	-0.015016	-0.00829805	30_39
gromada_donor1_AAGACAGATCGACA-1	12140	1733	8.9429	NA	NA	NA	Female	32	NA	NA	NA	gromada	20-49	Adult	healthy	Gromada	donor1	gromada	24.9	normal	0	0	0	0	0	Beta	0	0	-0.00263621	0.00126589	-0.00290887	-0.00598643	0.000540376	-0.00106612	0.000185183	0.00440472	0.00738917	0.00266772	-0.000670322	0.00774307	0.00659196	-0.013375	-0.00927801	-0.00642126	0.00191791	0.00227889	-0.0121605	-0.0064247	30_39
gromada_donor1_AAGACAGATGAGCT-1	14495	1874	4.818	NA	NA	NA	Female	32	NA	NA	NA	gromada	20-49	Adult	healthy	Gromada	donor1	gromada	24.9	normal	0	0	0	0	0	Beta	0	0	-0.00260612	0.00152365	-0.00258983	-0.00594797	0.000504851	-0.000769389	0.000362316	0.00517793	0.00779269	0.00249955	-0.000537706	0.00540792	0.00684906	-0.0186729	-0.0101488	-0.00840109	0.0029105	0.00295778	-0.0162282	-0.00869823	30_39
gromada_donor1_AAGATGGAAACGAA-1	16944	1995	5.16488	NA	NA	NA	Female	32	NA	NA	NA	gromada	20-49	Adult	healthy	Gromada	donor1	gromada	24.9	normal	0	0	0	0	0	Beta	0	0	-0.002823	0.000975435	-0.0030046	-0.00495802	0.000335045	-0.000963591	0.000587051	0.00439429	0.00795803	0.00263124	-0.000452288	0.00484998	0.00675402	-0.017161	-0.0121483	-0.0123502	0.00283803	0.0032274	-0.0148733	-0.00828432	30_39
gromada_donor1_AAGATGGAACGGGA-1	8973	1606	3.02525	NA	NA	NA	Female	32	NA	NA	NA	gromada	20-49	Adult	healthy	Gromada	donor1	gromada	24.9	normal	0	0	0	0	0	Beta	0	0	-0.00294512	0.000287543	-0.0041829	-0.00164617	0.000382428	0.0018282	0.000157312	0.00148191	0.0037524	0.00166339	-2.88e-05	-0.00167602	0.00201668	-0.000821036	-0.00503337	-0.00497635	0.00287795	0.00134223	0.00102633	-0.0164317	30_39
gromada_donor1_AAGATGGACCGTTC-1	13759	1732	2.81335	NA	NA	NA	Female	32	NA	NA	NA	gromada	20-49	Adult	healthy	Gromada	donor1	gromada	24.9	normal	0	0	0	0	0	Beta	0	0	-0.00228938	0.00259083	-0.0015969	-0.00594193	0.000575744	-0.000216404	0.000611736	0.00630116	0.0090669	0.00211664	-0.000548743	0.00395779	0.00763596	-0.0181772	-0.0046752	-0.00715688	0.002649	0.00247945	-0.0175976	-0.00625826	30_39
gromada_donor1_AAGATTACACGCTA-1	17150	1960	6.93803	NA	NA	NA	Female	32	NA	NA	NA	gromada	20-49	Adult	healthy	Gromada	donor1	gromada	24.9	normal	0	0	0	0	0	Beta	0	0	-0.00268646	0.00126493	-0.00302546	-0.00600671	0.000515376	-0.000893793	0.000278523	0.00473689	0.0079521	0.00293434	-0.000645689	0.0073509	0.00664138	-0.014514	-0.0116959	-0.00607737	0.00148944	0.00222992	-0.00913935	-0.00876347	30_39
gromada_donor1_AAGCAAGAAGCTAC-1	20962	2395	3.09509	NA	NA	NA	Female	32	NA	NA	NA	gromada	20-49	Adult	healthy	Gromada	donor1	gromada	24.9	normal	0	0	0	0	0	Beta	0	0	-0.00283455	0.000858104	-0.00313783	-0.00509623	0.000321981	-0.00101123	0.000559419	0.00425031	0.00763749	0.00265998	-0.000475323	0.00539154	0.00647226	-0.0175061	-0.0135605	-0.0125055	0.00297187	0.00330039	-0.0137935	-0.00943423	30_39
gromada_donor1_AAGGCTACATCGGT-1	9262	1646	4.31078	NA	NA	NA	Female	32	NA	NA	NA	gromada	20-49	Adult	healthy	Gromada	donor1	gromada	24.9	normal	0	0	0	0	0	Beta	0	0	-0.00301646	0.000676389	-0.00335241	-0.00422515	0.000236975	-0.00110867	0.00063347	0.00361189	0.00713011	0.00239478	-0.000375746	0.00408138	0.00618354	-0.0160714	-0.0126292	-0.014387	0.00300092	0.00328531	-0.0133476	-0.00718233	30_39
gromada_donor1_AAGTCCGACAACCA-1	7216	920	6.52839	NA	NA	NA	Female	32	NA	NA	NA	gromada	20-49	Adult	healthy	Gromada	donor1	gromada	24.9	normal	0	0	11	8	11	Beta	8	8	0.00145466	0.0170838	0.0133342	-0.000659292	-1.38e-05	-0.000255701	-0.000197023	-0.00136533	0.00683838	-0.00388862	-0.000389117	0.000545101	0.00388045	-0.0135523	0.0240746	-0.00832969	-0.0237166	-0.00117525	0.00486459	-0.00200605	30_39
gromada_donor1_AATACCCTAATCGC-1	15193	2079	5.80778	NA	NA	NA	Female	32	NA	NA	NA	gromada	20-49	Adult	healthy	Gromada	donor1	gromada	24.9	normal	0	0	0	0	0	Beta	0	0	-0.00277043	0.000590781	-0.0031935	-0.0050288	0.000372562	-0.00114676	1.87e-05	0.00312158	0.00517769	0.00207285	-0.000308828	0.0033143	0.00352629	-0.0126496	-0.0107819	-0.00145148	-0.000501821	0.00107102	-0.00543541	-0.00356582	30_39
gromada_donor1_AATACCCTACTCAG-1	22596	2717	7.25746	NA	NA	NA	Female	32	NA	NA	NA	gromada	20-49	Adult	healthy	Gromada	donor1	gromada	24.9	normal	0	0	0	0	0	Beta	0	0	-0.00322171	0.000336902	-0.00458484	-0.00505136	0.000610909	-0.00241683	-0.0012515	0.000150145	0.000192438	0.000832097	-0.000461855	0.00590415	0.00134768	-0.0123026	-0.0154583	0.0086542	-0.00629061	-0.000598453	0.00698618	-0.00326037	30_39
gromada_donor1_AATACCCTTCAGAC-1	14684	1849	6.09183	NA	NA	NA	Female	32	NA	NA	NA	gromada	20-49	Adult	healthy	Gromada	donor1	gromada	24.9	normal	0	0	0	0	0	Beta	0	0	-0.0026239	0.00104	-0.00269891	-0.00527466	0.000353876	-0.000779167	0.000468364	0.004493	0.00761344	0.0025121	-0.000373856	0.00321674	0.00563756	-0.0166402	-0.0106638	-0.00773692	0.00164869	0.00238984	-0.013097	-0.0061631	30_39
gromada_donor1_AATACTGAATGCTG-1	18701	2024	4.85526	NA	NA	NA	Female	32	NA	NA	NA	gromada	20-49	Adult	healthy	Gromada	donor1	gromada	24.9	normal	0	0	0	0	0	Beta	0	0	-0.0023854	0.00185032	-0.00232909	-0.00615174	0.000600187	-0.00055919	0.00033465	0.0058138	0.00772737	0.00246379	-0.000622118	0.00572702	0.00689131	-0.0188837	-0.00884094	-0.00547611	0.00305617	0.00252602	-0.015893	-0.00903885	30_39
gromada_donor1_AATACTGAATGTCG-1	20791	2193	6.73482	NA	NA	NA	Female	32	NA	NA	NA	gromada	20-49	Adult	healthy	Gromada	donor1	gromada	24.9	normal	0	0	0	0	0	Beta	0	0	-0.00265552	0.00146098	-0.00280083	-0.00606746	0.000512298	-0.000753151	0.000391634	0.00515797	0.00848803	0.00290491	-0.000613336	0.0063639	0.00710902	-0.0167409	-0.0111148	-0.00751654	0.00205128	0.00262119	-0.0129689	-0.00929439	30_39
gromada_donor1_AATCAAACATTGGC-1	6379	1147	6.04027	NA	NA	NA	Female	32	NA	NA	NA	gromada	20-49	Adult	healthy	Gromada	donor1	gromada	24.9	normal	0	0	0	0	0	Beta	0	0	-0.0023375	0.00213402	-0.00227843	-0.00634861	0.00069461	-0.000483028	0.000199826	0.00627383	0.00683046	0.00208991	-0.000615302	0.00508598	0.00639111	-0.0192996	-0.00689498	-0.00135007	0.00322731	0.0019413	-0.0154025	-0.00831901	30_39
gromada_donor1_AATCCTTGCAGCTA-1	13901	1840	4.50958	NA	NA	NA	Female	32	NA	NA	NA	gromada	20-49	Adult	healthy	Gromada	donor1	gromada	24.9	normal	0	0	0	0	0	Beta	0	0	-0.00247678	0.00241069	-0.00202253	-0.00650331	0.000598648	-0.000675401	0.000500622	0.00619854	0.00937054	0.00237136	-0.00068539	0.00591897	0.00859582	-0.0237824	-0.00869221	-0.0121944	0.00397332	0.00388023	-0.0241297	-0.0105806	30_39
gromada_donor1_AATCGGTGAGGCGA-1	15664	1799	3.65062	NA	NA	NA	Female	32	NA	NA	NA	gromada	20-49	Adult	healthy	Gromada	donor1	gromada	24.9	normal	0	0	0	0	0	Beta	0	0	-0.00253065	0.00149628	-0.0024043	-0.00567896	0.000513537	-0.000547225	0.000504289	0.00545247	0.00814549	0.00254888	-0.000510238	0.00493019	0.00708392	-0.0173887	-0.00888967	-0.00789719	0.00311096	0.00269617	-0.016165	-0.00836883	30_39
gromada_donor1_AATCTCACTTTGCT-1	15105	1856	3.42501	NA	NA	NA	Female	32	NA	NA	NA	gromada	20-49	Adult	healthy	Gromada	donor1	gromada	24.9	normal	0	0	0	0	0	Beta	0	0	-0.00259866	0.00172008	-0.00237839	-0.00596585	0.000512798	-0.000661001	0.00058247	0.00574396	0.0090279	0.00260724	-0.000509908	0.00440936	0.00767013	-0.0208982	-0.00981085	-0.0104131	0.00309274	0.00330033	-0.0200992	-0.00874779	30_39
gromada_donor1_AATCTCTGGACGTT-1	9756	1468	4.34318	NA	NA	NA	Female	32	NA	NA	NA	gromada	20-49	Adult	healthy	Gromada	donor1	gromada	24.9	normal	0	0	0	0	0	Beta	0	0	-0.00252187	0.00185184	-0.00238006	-0.00586283	0.000536205	-0.000635519	0.000441093	0.00539905	0.00820721	0.00234525	-0.000577795	0.00509282	0.00759	-0.0195234	-0.0087585	-0.0103301	0.00350876	0.00329442	-0.0192483	-0.00912943	30_39
gromada_donor1_AATGATACCAGAAA-1	26344	2784	5.21896	NA	NA	NA	Female	32	NA	NA	NA	gromada	20-49	Adult	healthy	Gromada	donor1	gromada	24.9	normal	0	0	0	0	0	Beta	0	0	-0.00296093	0.000798305	-0.00343621	-0.00549506	0.000382082	-0.00136645	0.000278805	0.003684	0.00672979	0.00248126	-0.000504336	0.00591808	0.00587861	-0.0177751	-0.0145471	-0.0112405	0.00216597	0.00312286	-0.0124875	-0.00856908	30_39
gromada_donor1_AATGTCCTATGGTC-1	7059	1532	5.76061	NA	NA	NA	Female	32	NA	NA	NA	gromada	20-49	Adult	healthy	Gromada	donor1	gromada	24.9	normal	0	0	0	5	0	Beta	5	5	-0.00324268	-0.000302698	-0.00381296	-0.00173688	8.25e-05	-0.00166048	-5.17e-05	0.000345911	0.000992624	0.000674749	-0.000271009	0.00374154	0.00354685	-0.00655121	-0.00699293	-0.00925753	0.00243002	0.0018947	-0.005886	-0.00193852	30_39
gromada_donor1_AATTACGACAGGAG-1	4504	492	18.0583	NA	NA	NA	Female	32	NA	NA	NA	gromada	20-49	Adult	healthy	Gromada	donor1	gromada	24.9	normal	0	0	11	8	11	Beta	8	8	0.00300588	0.0312141	0.0274179	0.00410125	-0.00089708	-0.00390121	-0.00166729	-0.0144079	0.0148675	-0.0267831	-0.000612407	0.000665623	0.00146435	-0.0110334	0.0363309	-0.0180348	-0.0617287	-0.00344703	0.0264419	-0.0118358	30_39
gromada_donor1_AATTCCTGCCACCT-1	13271	1724	11.4823	NA	NA	NA	Female	32	NA	NA	NA	gromada	20-49	Adult	healthy	Gromada	donor1	gromada	24.9	normal	0	0	11	0	11	Beta	0	0	-0.00216582	0.00408706	-0.000481887	-0.00611703	0.000561325	-0.00065062	0.000385784	0.00463282	0.010281	0.00125826	-0.000680373	0.00489096	0.00780018	-0.019901	-0.00140093	-0.0106856	-0.000865229	0.00279682	-0.0190424	-0.00566194	30_39
gromada_donor1_AATTCCTGTCCTGC-1	23501	2458	5.02999	NA	NA	NA	Female	32	NA	NA	NA	gromada	20-49	Adult	healthy	Gromada	donor1	gromada	24.9	normal	0	0	0	0	0	Beta	0	0	-0.00255055	0.00165003	-0.0025208	-0.00613904	0.000547697	-0.00074437	0.000376939	0.00551544	0.00811993	0.00251059	-0.000566749	0.00507333	0.00703063	-0.0205214	-0.0101461	-0.00782606	0.00286835	0.00297707	-0.0185472	-0.00926316	30_39
gromada_donor1_AATTGATGCCTCCA-1	7104	1392	9.45946	NA	NA	NA	Female	32	NA	NA	NA	gromada	20-49	Adult	healthy	Gromada	donor1	gromada	24.9	normal	0	0	0	0	0	Beta	0	0	-0.00275738	0.000884695	-0.00357432	-0.0052873	0.000625159	-0.00150318	-0.00072271	0.00241045	0.00210022	0.0010757	-0.000379602	0.00370762	0.00235935	-0.013425	-0.0104334	0.00741653	-0.00266232	-0.000164413	-0.000611064	-0.0029866	30_39
gromada_donor1_ACAAATTGGGACAG-1	24347	2822	5.27549	NA	NA	NA	Female	32	NA	NA	NA	gromada	20-49	Adult	healthy	Gromada	donor1	gromada	24.9	normal	0	0	0	1	0	Beta	1	1	-0.00308483	0.000374238	-0.00359398	-0.00459081	0.000227784	-0.00144025	0.000355835	0.00259044	0.00545126	0.00210515	-0.000380449	0.00492806	0.00470204	-0.0147411	-0.0135659	-0.0128266	0.00237488	0.00290683	-0.00983196	-0.00632093	30_39
gromada_donor1_ACAAATTGGTAAAG-1	11759	1603	3.8126	NA	NA	NA	Female	32	NA	NA	NA	gromada	20-49	Adult	healthy	Gromada	donor1	gromada	24.9	normal	0	0	0	0	0	Beta	0	0	-0.00235362	0.00242936	-0.00189127	-0.00641769	0.000607647	-0.000430784	0.000531073	0.00656007	0.00935677	0.00242748	-0.000662144	0.00543865	0.0085457	-0.0231074	-0.00807081	-0.00977578	0.00375416	0.00348644	-0.0228847	-0.0108328	30_39
gromada_donor1_ACAACCGAGTTCGA-1	10971	1359	4.96063	NA	NA	NA	Female	32	NA	NA	NA	gromada	20-49	Adult	healthy	Gromada	donor1	gromada	24.9	normal	0	0	11	0	11	Beta	0	0	-0.000963689	0.00805921	0.00352589	-0.00505745	0.000469199	-0.000143537	0.00023807	0.00354725	0.011024	-0.00251767	-0.00071578	0.00393873	0.0075888	-0.0192181	0.0090409	-0.00898315	-0.0043757	0.00161207	-0.013692	-0.00369848	30_39
gromada_donor1_ACAATTGAAAGCAA-1	15142	1812	3.97208	NA	NA	NA	Female	32	NA	NA	NA	gromada	20-49	Adult	healthy	Gromada	donor1	gromada	24.9	normal	0	0	0	0	0	Beta	0	0	-0.00253663	0.00196141	-0.00207362	-0.00633034	0.000599843	-0.000580075	0.000549863	0.00626231	0.00869821	0.00249177	-0.000668569	0.00604453	0.0083216	-0.0219516	-0.00902157	-0.010396	0.00441813	0.00357288	-0.0217469	-0.0107002	30_39
gromada_donor1_ACAATTGATATTCC-1	27152	3057	5.62389	NA	NA	NA	Female	32	NA	NA	NA	gromada	20-49	Adult	healthy	Gromada	donor1	gromada	24.9	normal	0	0	0	0	0	Beta	0	0	-0.00294845	0.000573211	-0.0036834	-0.00510964	0.000444544	-0.00161015	-0.000269956	0.0022566	0.00388947	0.00172142	-0.00041058	0.00483413	0.00325475	-0.014528	-0.0132182	-0.00284774	-0.000821	0.0014684	-0.0049431	-0.00515312	30_39
gromada_donor1_ACACCAGAGAGGTG-1	12507	1594	5.22343	NA	NA	NA	Female	32	NA	NA	NA	gromada	20-49	Adult	healthy	Gromada	donor1	gromada	24.9	normal	0	0	0	0	0	Beta	0	0	-0.00235225	0.00225184	-0.0019173	-0.00630879	0.000619458	-0.000514213	0.000438407	0.00595054	0.00882059	0.00261058	-0.000697856	0.00642533	0.007913	-0.018609	-0.00717272	-0.00699831	0.0025915	0.00266168	-0.017479	-0.00871775	30_39
gromada_donor1_ACAGACACATTTCC-1	12209	1740	5.56665	NA	NA	NA	Female	32	NA	NA	NA	gromada	20-49	Adult	healthy	Gromada	donor1	gromada	24.9	normal	0	0	0	0	0	Beta	0	0	-0.00280491	0.000905115	-0.00326234	-0.0052487	0.000428158	-0.00077854	0.00032383	0.00402354	0.0069492	0.00256463	-0.000497897	0.00548472	0.00602751	-0.0141248	-0.0116457	-0.00889301	0.00259636	0.00266513	-0.0107821	-0.00952097	30_39
gromada_donor1_ACAGACACCATACG-1	28269	3086	3.5913	NA	NA	NA	Female	32	NA	NA	NA	gromada	20-49	Adult	healthy	Gromada	donor1	gromada	24.9	normal	0	0	0	1	0	Beta	1	1	-0.00278447	0.000557353	-0.00311398	-0.00485653	0.000291777	-0.0011596	0.000233498	0.00271399	0.00517858	0.00196845	-0.000332159	0.00416005	0.00267622	-0.0138913	-0.0105369	-0.00871211	0.00168501	0.0023235	-0.0100346	-0.00496665	30_39
gromada_donor1_ACAGCAACGTCAAC-1	24246	2583	6.26796	NA	NA	NA	Female	32	NA	NA	NA	gromada	20-49	Adult	healthy	Gromada	donor1	gromada	24.9	normal	0	0	0	0	0	Beta	0	0	-0.00275538	0.0014016	-0.00276655	-0.0056921	0.000431634	-0.0010536	0.000450663	0.00451898	0.00794495	0.00241067	-0.000518292	0.00496868	0.00676705	-0.019607	-0.0109673	-0.0126647	0.0028563	0.00346627	-0.0183424	-0.00764186	30_39
gromada_donor1_ACAGTCGACCGAAT-1	7569	1063	4.93905	NA	NA	NA	Female	32	NA	NA	NA	gromada	20-49	Adult	healthy	Gromada	donor1	gromada	24.9	normal	0	0	11	8	11	Beta	8	8	0.00201149	0.0217402	0.0179288	0.000994152	-0.000390015	-0.00299847	-0.00114845	-0.0119421	0.0127565	-0.00897256	-0.000576518	-4.81e-05	0.00325492	-0.0101454	0.021319	-0.00865415	-0.022458	-0.000905921	0.00386259	-0.000866698	30_39
gromada_donor1_ACAGTTCTGAGCTT-1	15884	1961	4.01034	NA	NA	NA	Female	32	NA	NA	NA	gromada	20-49	Adult	healthy	Gromada	donor1	gromada	24.9	normal	0	0	0	0	0	Beta	0	0	-0.00250224	0.00203421	-0.0023333	-0.00638989	0.000592539	-0.000623317	0.000447817	0.00593346	0.00901802	0.00263895	-0.000716218	0.00697497	0.00852761	-0.0198187	-0.00881936	-0.0100154	0.00371641	0.00337053	-0.0202331	-0.0104196	30_39
gromada_donor1_ACCACAGAGACGAG-1	14501	1800	3.50694	NA	NA	NA	Female	32	NA	NA	NA	gromada	20-49	Adult	healthy	Gromada	donor1	gromada	24.9	normal	0	0	0	0	0	Beta	0	0	-0.00250249	0.00232043	-0.00217255	-0.00664236	0.000657231	-0.000535093	0.000433522	0.00648162	0.00862883	0.00236797	-0.00069502	0.00606442	0.00822101	-0.0223227	-0.00789001	-0.00947787	0.00459096	0.00344963	-0.0224483	-0.010231	30_39
gromada_donor1_ACCCACTGTGGTGT-1	14902	2015	6.2492	NA	NA	NA	Female	32	NA	NA	NA	gromada	20-49	Adult	healthy	Gromada	donor1	gromada	24.9	normal	0	0	0	0	0	Beta	0	0	-0.00285907	0.000781795	-0.00329053	-0.00521017	0.000356411	-0.000995788	0.000430346	0.00403252	0.00758481	0.00285181	-0.000523853	0.0063568	0.00628815	-0.0138087	-0.0129986	-0.00957475	0.0019865	0.00261725	-0.00903113	-0.00880654	30_39
gromada_donor1_ACCTTTGAATAAGG-1	17700	1910	4.43603	NA	NA	NA	Female	32	NA	NA	NA	gromada	20-49	Adult	healthy	Gromada	donor1	gromada	24.9	normal	0	0	0	0	0	Beta	0	0	-0.00235882	0.00256725	-0.0018032	-0.00631038	0.00061942	-0.000388561	0.000497917	0.00640046	0.00882462	0.00217238	-0.000647017	0.00526973	0.00814219	-0.0214166	-0.00642929	-0.0093525	0.00395252	0.00323056	-0.0211468	-0.00916603	30_39
gromada_donor1_ACGAACACCTACGA-1	23464	2627	6.74454	NA	NA	NA	Female	32	NA	NA	NA	gromada	20-49	Adult	healthy	Gromada	donor1	gromada	24.9	normal	0	0	0	0	0	Beta	0	0	-0.00293566	0.000490598	-0.00339071	-0.00469483	0.000229045	-0.00105534	0.000676537	0.00335575	0.00672459	0.00257091	-0.000387566	0.00493522	0.00516181	-0.0139624	-0.0138037	-0.0108747	0.0019463	0.00264947	-0.00781008	-0.0080151	30_39
gromada_donor1_ACGAAGCTTAAGGA-1	23510	2762	5.32355	NA	NA	NA	Female	32	NA	NA	NA	gromada	20-49	Adult	healthy	Gromada	donor1	gromada	24.9	normal	0	0	0	1	0	Beta	1	1	-0.00313002	0.000170705	-0.00351887	-0.00366149	5.67e-05	-0.00128346	0.000691115	0.00269725	0.00603256	0.0022665	-0.000304774	0.00407144	0.00472314	-0.0133972	-0.0136687	-0.0140427	0.00236213	0.00273639	-0.00733241	-0.00530278	30_39
gromada_donor1_ACGACAACGCTTAG-1	11133	1473	4.71294	NA	NA	NA	Female	32	NA	NA	NA	gromada	20-49	Adult	healthy	Gromada	donor1	gromada	24.9	normal	0	0	0	0	0	Beta	0	0	-0.00200195	0.00322176	-0.00110823	-0.00628833	0.000664891	0.000190442	0.000549295	0.00749054	0.00812772	0.00173012	-0.000660792	0.00539163	0.00768307	-0.0204491	-0.00324985	-0.00637327	0.00513773	0.00258549	-0.0183856	-0.00769984	30_39
gromada_donor1_ACGAGGGAGGTCTA-1	13866	1792	4.87149	NA	NA	NA	Female	32	NA	NA	NA	gromada	20-49	Adult	healthy	Gromada	donor1	gromada	24.9	normal	0	0	0	0	0	Beta	0	0	-0.00245233	0.00261572	-0.00189588	-0.00660748	0.000632027	-0.000399268	0.000486122	0.00630937	0.00923588	0.00234393	-0.000700439	0.00601929	0.00828877	-0.022763	-0.00752049	-0.0106862	0.00381405	0.00353452	-0.0223811	-0.00970464	30_39
gromada_donor1_ACGAGTACCTTGAG-1	26813	3066	5.51005	NA	NA	NA	Female	32	NA	NA	NA	gromada	20-49	Adult	healthy	Gromada	donor1	gromada	24.9	normal	0	0	0	0	0	Beta	0	0	-0.00301563	0.000192829	-0.00377426	-0.00436704	0.000291315	-0.00150219	-0.000173242	0.00177346	0.00375675	0.00182999	-0.000292493	0.00379459	0.00213428	-0.0111705	-0.0139602	-0.00142421	-0.0021124	0.000681955	0.00233755	-0.00354687	30_39
gromada_donor1_ACGCACCTCCTAAG-1	4703	943	4.90687	NA	NA	NA	Female	32	NA	NA	NA	gromada	20-49	Adult	healthy	Gromada	donor1	gromada	24.9	normal	0	0	0	0	0	Beta	0	0	-0.00207897	0.00304536	-0.00130148	-0.00633647	0.000708617	0.000244841	0.000522698	0.00735745	0.00799394	0.00219132	-0.000733467	0.00584861	0.00818011	-0.0201878	-0.00442264	-0.00564458	0.00492572	0.00266545	-0.0192098	-0.00970888	30_39
gromada_donor1_ACGCGGTGTACAGC-1	13759	1690	3.67202	NA	NA	NA	Female	32	NA	NA	NA	gromada	20-49	Adult	healthy	Gromada	donor1	gromada	24.9	normal	0	0	0	0	0	Beta	0	0	-0.00228764	0.00244949	-0.00174928	-0.00626081	0.000617163	-0.000359793	0.000535429	0.00659347	0.0087426	0.00222779	-0.000655501	0.00511325	0.00804215	-0.022115	-0.00701807	-0.00901587	0.00419737	0.0032728	-0.0215571	-0.00973986	30_39
gromada_donor1_ACGCTCACGTTGGT-1	5833	1261	4.77342	NA	NA	NA	Female	32	NA	NA	NA	gromada	20-49	Adult	healthy	Gromada	donor1	gromada	24.9	normal	0	0	0	0	0	Beta	0	0	-0.00287941	0.000221886	-0.00336669	-0.0032926	0.000234806	-0.00119739	0.000291533	0.0024486	0.0060336	0.00248385	-0.000525402	0.00862312	0.00621438	-0.00037581	-0.00529784	-0.00698921	0.00155788	0.0012232	-0.00354206	-0.00128633	30_39
gromada_donor1_ACGCTGCTCTACTT-1	6253	1049	4.52557	NA	NA	NA	Female	32	NA	NA	NA	gromada	20-49	Adult	healthy	Gromada	donor1	gromada	24.9	normal	0	0	0	0	0	Beta	0	0	-0.00177861	0.00312271	-0.00146025	-0.00653321	0.000825688	0.000600786	0.000416815	0.00872525	0.00665688	0.00195618	-0.000847791	0.0085166	0.00820163	-0.0100288	0.00146091	0.00405867	0.00665971	0.000634151	-0.00934606	-0.00763347	30_39
gromada_donor1_ACGGAGGATTAGGC-1	27359	2931	6.3175	NA	NA	NA	Female	32	NA	NA	NA	gromada	20-49	Adult	healthy	Gromada	donor1	gromada	24.9	normal	0	0	0	0	0	Beta	0	0	-0.00301059	0.00029257	-0.0038979	-0.00477605	0.000413724	-0.00176669	-0.000520388	0.00138817	0.002858	0.00159214	-0.000434138	0.00603357	0.00289628	-0.00923329	-0.0118828	0.000412514	-0.00205174	0.00055475	0.000748275	-0.00326554	30_39
gromada_donor1_ACGGCGTGACTCAG-1	11086	1730	9.51646	NA	NA	NA	Female	32	NA	NA	NA	gromada	20-49	Adult	healthy	Gromada	donor1	gromada	24.9	normal	0	0	0	0	0	Beta	0	0	-0.00284417	0.000201285	-0.00356235	-0.00412047	0.000259605	-0.000983204	0.00025061	0.0022806	0.00556782	0.00251165	-0.000427252	0.00617872	0.00409663	-0.00411404	-0.0103529	-0.00577602	0.000477595	0.00116541	0.00186242	-0.00504747	30_39
gromada_donor1_ACGGGAGATGGCAT-1	30253	3027	3.64256	NA	NA	NA	Female	32	NA	NA	NA	gromada	20-49	Adult	healthy	Gromada	donor1	gromada	24.9	normal	0	0	0	1	0	Beta	1	1	-0.00296644	0.000365735	-0.00349634	-0.00392367	0.000185757	-0.0011543	0.000499237	0.00304116	0.00606306	0.00230486	-0.000344964	0.00424915	0.00510709	-0.014764	-0.0142019	-0.0121866	0.00229965	0.00287597	-0.00874749	-0.00810385	30_39
gromada_donor1_ACGGTCCTGAGGGT-1	14371	1754	4.8341	NA	NA	NA	Female	32	NA	NA	NA	gromada	20-49	Adult	healthy	Gromada	donor1	gromada	24.9	normal	0	0	0	0	0	Beta	0	0	-0.00254816	0.00157137	-0.00260598	-0.00580022	0.000508089	-0.000509009	0.000495719	0.00541128	0.0085439	0.00267071	-0.000564046	0.00523309	0.00743537	-0.0183365	-0.010321	-0.00950064	0.00323452	0.00311109	-0.0167514	-0.0106736	30_39
gromada_donor1_ACGTTTACGGTATC-1	37755	3563	6.46246	NA	NA	NA	Female	32	NA	NA	NA	gromada	20-49	Adult	healthy	Gromada	donor1	gromada	24.9	normal	0	0	0	0	0	Beta	0	0	-0.00298849	0.000228547	-0.00350259	-0.00425769	0.000178454	-0.00124798	0.000393003	0.00262488	0.00568941	0.00234135	-0.000350115	0.00490997	0.00396066	-0.0122855	-0.013956	-0.00965594	0.00106988	0.00212161	-0.00402198	-0.0058175	30_39
gromada_donor1_ACGTTTACTTTGTC-1	7165	1202	7.85969	NA	NA	NA	Female	32	NA	NA	NA	gromada	20-49	Adult	healthy	Gromada	donor1	gromada	24.9	normal	0	0	0	0	0	Beta	0	0	-0.00196365	0.00329442	-0.000939204	-0.00617077	0.000703902	0.00015509	0.000504807	0.00722097	0.00758965	0.00197357	-0.000641784	0.00446353	0.00698578	-0.0186716	-0.00184287	-0.00304005	0.00410855	0.00197905	-0.016652	-0.00658188	30_39
gromada_donor1_ACTACGGATCCCAC-1	14774	1874	4.51206	NA	NA	NA	Female	32	NA	NA	NA	gromada	20-49	Adult	healthy	Gromada	donor1	gromada	24.9	normal	0	0	0	0	0	Beta	0	0	-0.00243808	0.00253307	-0.00187907	-0.00638921	0.000584366	-0.000620965	0.000490764	0.00596084	0.00938572	0.0022639	-0.000682106	0.00590308	0.00828079	-0.0220456	-0.0073193	-0.0112678	0.00325538	0.00354921	-0.022361	-0.00960362	30_39
gromada_donor1_ACTCAGGACTCTTA-1	13970	1878	4.78004	NA	NA	NA	Female	32	NA	NA	NA	gromada	20-49	Adult	healthy	Gromada	donor1	gromada	24.9	normal	0	0	0	0	0	Beta	0	0	-0.00283387	0.000575177	-0.00343405	-0.00373635	0.000324169	-3.88e-06	0.00043838	0.00325067	0.00612512	0.00230261	-0.000261994	0.00212351	0.00452433	-0.00987542	-0.00979927	-0.00819198	0.00254571	0.00220591	-0.00660487	-0.0107213	30_39
gromada_donor1_ACTCGAGACGCATA-1	27919	3386	6.51163	NA	NA	NA	Female	32	NA	NA	NA	gromada	20-49	Adult	healthy	Gromada	donor1	gromada	24.9	normal	0	0	0	1	0	Beta	1	1	-0.00335806	-0.000649288	-0.00344803	-0.00156388	-0.000681188	-0.00141754	0.000491027	0.000394958	0.00239343	0.000982524	-0.000408062	0.00187557	0.00247028	-0.00693365	-0.00873077	-0.0138767	0.00237941	0.00153737	-0.00198044	0.000292939	30_39
gromada_donor1_ACTCGAGAGCTCCT-1	16433	2091	4.54651	NA	NA	NA	Female	32	NA	NA	NA	gromada	20-49	Adult	healthy	Gromada	donor1	gromada	24.9	normal	0	0	0	0	0	Beta	0	0	-0.00270234	0.00139236	-0.00267002	-0.00550864	0.000419721	-0.000804298	0.000560735	0.00496396	0.00859438	0.00268283	-0.000532021	0.00524818	0.00723899	-0.0178461	-0.0105359	-0.0109088	0.00264134	0.00311255	-0.0163334	-0.00837083	30_39
gromada_donor1_ACTCTATGCATGAC-1	14608	1670	4.62348	NA	NA	NA	Female	32	NA	NA	NA	gromada	20-49	Adult	healthy	Gromada	donor1	gromada	24.9	normal	0	0	0	0	0	Beta	0	0	-0.0022907	0.00263817	-0.00170987	-0.00648829	0.000635985	-0.000304559	0.000542742	0.00688841	0.00924694	0.00236923	-0.000660117	0.00527287	0.00835128	-0.0223022	-0.00668865	-0.00789846	0.00371982	0.00306572	-0.0212612	-0.00954628	30_39
gromada_donor1_ACTGCCACGGACTT-1	16130	2151	4.19006	NA	NA	NA	Female	32	NA	NA	NA	gromada	20-49	Adult	healthy	Gromada	donor1	gromada	24.9	normal	0	0	0	0	0	Beta	0	0	-0.0031599	0.000250546	-0.0037793	-0.0039408	0.000152857	-0.00097148	0.000780408	0.00272915	0.00593311	0.00236213	-0.000296207	0.00402043	0.00463729	-0.0122732	-0.0138465	-0.0121864	0.00235075	0.0026511	-0.00536948	-0.00833623	30_39
gromada_donor1_ACTGCCTGTCACGA-1	16139	1955	9.98284	NA	NA	NA	Female	32	NA	NA	NA	gromada	20-49	Adult	healthy	Gromada	donor1	gromada	24.9	normal	0	0	0	0	0	Beta	0	0	-0.00257613	0.00182305	-0.00233141	-0.00577309	0.000449183	-0.000868377	0.000488904	0.00478154	0.00869882	0.00248685	-0.000570949	0.00544435	0.00695841	-0.0188252	-0.0097516	-0.0109519	0.0017334	0.00307865	-0.0159809	-0.00759415	30_39
gromada_donor1_ACTGTGGATCCGTC-1	21967	2394	5.02723	NA	NA	NA	Female	32	NA	NA	NA	gromada	20-49	Adult	healthy	Gromada	donor1	gromada	24.9	normal	0	0	0	0	0	Beta	0	0	-0.00299722	0.000901619	-0.00322258	-0.00493007	0.000288564	-0.0011247	0.000633131	0.00401161	0.00777398	0.00253834	-0.000429759	0.00458265	0.00647328	-0.0176612	-0.0128818	-0.0144498	0.00289164	0.00344137	-0.0147346	-0.00753049	30_39
gromada_donor1_ACTTCCCTCTTTAC-1	4211	324	2.45484	NA	NA	NA	Female	32	NA	NA	NA	gromada	20-49	Adult	healthy	Gromada	donor1	gromada	24.9	normal	0	0	11	8	11	Beta	8	8	0.00352796	0.041121	0.0377801	0.00971491	-0.00195065	-0.0113336	-0.00455634	-0.0417024	0.0307287	-0.0707472	-0.00130588	-0.000197893	-0.0123793	0.0351206	-0.0783308	0.0303745	0.0815282	0.0048595	-0.0326113	0.010901	30_39
gromada_donor1_AGAAACGAATTCGG-1	14474	1810	3.95674	NA	NA	NA	Female	32	NA	NA	NA	gromada	20-49	Adult	healthy	Gromada	donor1	gromada	24.9	normal	0	0	0	0	0	Beta	0	0	-0.00230919	0.00294009	-0.00152563	-0.00670843	0.000688427	-0.000341222	0.000535199	0.00703842	0.00935384	0.00223898	-0.000739748	0.00603321	0.0087647	-0.0237576	-0.00613854	-0.00979634	0.00448917	0.00348872	-0.0238109	-0.0104658	30_39
gromada_donor1_AGAACAGAAACCAC-1	21759	2374	5.65806	NA	NA	NA	Female	32	NA	NA	NA	gromada	20-49	Adult	healthy	Gromada	donor1	gromada	24.9	normal	0	0	0	0	0	Beta	0	0	-0.00276731	0.00132429	-0.00293502	-0.00594498	0.000472561	-0.0010972	0.000360488	0.00462592	0.00783446	0.00256043	-0.000586326	0.00615224	0.00690232	-0.0191853	-0.0119267	-0.0116377	0.00299547	0.00341554	-0.0172378	-0.00876279	30_39
[truncated: 10,305 more rows]

## Sheet: Table S2
Table 2: Differentially expressed genes in Beta cells vs all other pancreatic cell types based on the non-parametric Wilcoxon rank sum test, implemented through FindMarkers() function from Seurat. Only tested genes that are detected at <25% frequency in either population
[truncated: 902 more rows]

[truncated: 7 more sheets: Table S3A, Table S3B, Table S4, Table S5, Table S6, Table S7, Table S8]
